# Supplementary material for: Cadmium sulfite hexahydrate revisited
Source: Acta Crystallogr Sect E Struct Rep Online. 2008 Jun 7;64(Pt 7):i43–4. doi: 10.1107/S1600536808011409 (PMC2961843; doi:10.1107/S1600536808011409)
Supplement: Supplementary file 1 [file e-64-00i43-sup1.cif]

##############################################################################
###                                                                        ###
###        Electronic paper (Acta Crystallographica Section E)             ###
###                                                                        ###
##############################################################################
#                                                                            #
# This CIF contains the data in a paper accepted for publication in Acta     #
# Crystallographica Section E. It conforms to the requirements of Notes      #
# for Authors for Section E, and has been peer reviewed under the auspices   #
# of the IUCr Commission on Journals.                                        #
#                                                                            #
# Full details of the Crystallographic Information File format               #
# are given in the paper "The Crystallographic Information File (CIF):       #
# a New Standard Archive File for Crystallography" by S. R. Hall, F. H.      #
# Allen and I. D. Brown [Acta Cryst. (1991), A47, 655-685].                  #
#                                                                            #
# The current version of the core CIF dictionary is obtainable from          #
# ftp://ftp.iucr.org/pub/cif_core.dic. The current version number is 2.4.    #
#                                                                            #
# Software is freely available for graphical display of the structure(s) in  #
# this CIF.  For information consult the CIF home page http://www.iucr.org/  #
# cif/home.html                                                              #
#                                                                            #
# This file may be used for bona fide research purposes within the           #
# scientific community so long as proper attribution is given to the journal # 
# article from which it was obtained.                                        #
#                                                                            #
##############################################################################
                                             
data_global
_audit_creation_method     'SHELXL 97'
_journal_date_recd_electronic     2008-03-08
_journal_date_accepted     2008-04-21
_journal_name_full     'Acta Crystallographica, Section E'
_journal_year     2008
_journal_volume     64
_journal_issue      7
_journal_page_first     i43
_journal_page_last     i44
_journal_paper_category     QI
_journal_coeditor_code     BR2070
_publ_contact_author
;
 Sergio Baggio
Universidad Nacional de la Patagonia, Sede Puerto Madryn,
9120 Puerto Madryn, Chubut, Argentina
and CenPat, CONICET,
9120 Puerto Madryn, Chubut, Argentina
;
_publ_contact_author_email     unbaggio@cenpat.edu.ar
_publ_contact_author_fax     '54-2965-450272'
_publ_contact_author_phone     '54-2965-472885'
_publ_section_title
;
Cadmium sulfite hexahydrate revisited
;
loop_
    _publ_author_name
    _publ_author_address
    "Sergio Baggio"
;
Universidad Nacional de la Patagonia
Sede Puerto Madryn,
and
CenPat, CONICET,
9120 Puerto Madryn
Chubut
Argentina
;
    "Andr\'es Ib\'a\~nez"
;
Departamento de F\'isica,
Facultad de Ciencias F\'isicas y Matem\'aticas,
Universidad de Chile and CIMAT,
Casilla 487-3,
Santiago de Chile
Chile
;
    "Ricardo Baggio"
;
Departamento de F\'isica,
Comisi\'on Nacional de Energ\'ia At\'omica,
Buenos Aires
Argentina
;
data_I
_chemical_name_systematic
;
cadmium sulfite hexahydrate
;
_chemical_name_common     ?
_chemical_formula_moiety     'Cd4 H10 O17 S4, H2 O'
_chemical_formula_sum     'Cd4 H12 O18 S4'
_chemical_formula_iupac     '[Cd4 (S O3)4 (H2 O)5], H2 O'
_chemical_formula_weight     877.94
_chemical_melting_point     ?
_symmetry_cell_setting     monoclinic
_symmetry_space_group_name_H-M     'P 21/c'
_symmetry_space_group_name_Hall     '-P 2ybc'
loop_
    _symmetry_equiv_pos_as_xyz
    'x, y, z'
    '-x, y+1/2, -z+1/2'
    '-x, -y, -z'
    'x, -y-1/2, z-1/2'
_cell_length_a     12.1406(3)
_cell_length_b     10.5485(3)
_cell_length_c     13.9329(4)
_cell_angle_alpha     90.00
_cell_angle_beta     103.930(10)
_cell_angle_gamma     90.00
_cell_volume     1731.82(11)
_cell_formula_units_Z     4
_cell_measurement_reflns_used     9999
_cell_measurement_theta_min     1.92
_cell_measurement_theta_max     27.16
_cell_measurement_temperature     150(2)
_exptl_crystal_description     prisms
_exptl_crystal_colour     colourless
_exptl_crystal_size_max     0.24
_exptl_crystal_size_mid     0.12
_exptl_crystal_size_min     0.08
_exptl_crystal_density_diffrn     3.367
_exptl_crystal_density_meas     ?
_exptl_crystal_density_method     'not measured'
_exptl_crystal_F_000     1648
_exptl_absorpt_coefficient_mu     5.414
_exptl_absorpt_correction_type     multi-scan
_exptl_absorpt_process_details     '(SADABS; Sheldrick, 2001)'
_exptl_absorpt_correction_T_min     0.40
_exptl_absorpt_correction_T_max     0.64
_diffrn_ambient_temperature     150(2)
_diffrn_radiation_type     MoK\a
_diffrn_radiation_wavelength     0.71073
_diffrn_radiation_source     'fine-focus sealed tube'
_diffrn_radiation_monochromator     graphite
_diffrn_measurement_device_type     'Bruker CCD area-detector'
_diffrn_measurement_method     '\f and \w'
_diffrn_detector_area_resol_mean     ?
_diffrn_reflns_number     31336
_diffrn_reflns_av_R_equivalents     0.0207
_diffrn_reflns_av_sigmaI/netI     0.0117
_diffrn_reflns_theta_min     1.73
_diffrn_reflns_theta_max     27.82
_diffrn_reflns_theta_full     25.00
_diffrn_measured_fraction_theta_max     0.964
_diffrn_measured_fraction_theta_full     1.000
_diffrn_reflns_limit_h_min     -15
_diffrn_reflns_limit_h_max     15
_diffrn_reflns_limit_k_min     -13
_diffrn_reflns_limit_k_max     13
_diffrn_reflns_limit_l_min     -18
_diffrn_reflns_limit_l_max     18
_diffrn_standards_number     0
_diffrn_standards_interval_count     ?
_diffrn_standards_interval_time     ?
_diffrn_standards_decay_%     ?
_reflns_number_total     3959
_reflns_number_gt     3922
_reflns_threshold_expression     I>2\s(I)
_refine_ls_structure_factor_coef     Fsqd
_refine_ls_matrix_type     full
_refine_ls_R_factor_all     0.0178
_refine_ls_R_factor_gt     0.0174
_refine_ls_wR_factor_gt     0.0398
_refine_ls_wR_factor_ref     0.0399
_refine_ls_goodness_of_fit_ref     1.261
_refine_ls_restrained_S_all     1.258
_refine_ls_number_reflns     3959
_refine_ls_number_parameters     284
_refine_ls_number_restraints     18
_refine_ls_hydrogen_treatment     refall
_refine_ls_weighting_scheme     calc
_refine_ls_weighting_details
         'calc w=1/[\s^2^(Fo^2^)+(0.0143P)^2^+2.6649P] where P=(Fo^2^+2Fc^2^)/3'
_atom_sites_solution_hydrogens     geom
_atom_sites_solution_primary     direct
_atom_sites_solution_secondary     difmap
_refine_ls_shift/su_max     0.001
_refine_ls_shift/su_mean     0.000
_refine_diff_density_max     0.697
_refine_diff_density_min     -0.560
_refine_ls_extinction_method     'SHELXL97 (Sheldrick, 2008)'
_refine_ls_extinction_coef     0.00228(6)
_refine_ls_extinction_expression
                                  'Fc^*^=kFc[1+0.001xFc^2^\l^3^/sin(2\q)]^-1/4^'
loop_
    _atom_type_symbol
    _atom_type_description
    _atom_type_scat_dispersion_real
    _atom_type_scat_dispersion_imag
    _atom_type_scat_source
    'H' 'H' 0.0000 0.0000
                         'International Tables Vol C Tables 4.2.6.8 and 6.1.1.4'
    'O' 'O' 0.0106 0.0060
                         'International Tables Vol C Tables 4.2.6.8 and 6.1.1.4'
    'S' 'S' 0.1246 0.1234
                         'International Tables Vol C Tables 4.2.6.8 and 6.1.1.4'
    'Cd' 'Cd' -0.8075 1.2024
                         'International Tables Vol C Tables 4.2.6.8 and 6.1.1.4'
_computing_data_collection     'SMART (Bruker, 2001)'
_computing_cell_refinement     'SAINT (Bruker, 2001)'
_computing_data_reduction     'SAINT (Bruker, 2001)'
_computing_structure_solution     'SHELXS97 (Sheldrick, 2008)'
_computing_structure_refinement     'SHELXL97 (Sheldrick, 2008)'
_computing_molecular_graphics     'SHELXTL (Sheldrick, 2008)'
_computing_publication_material
                             'SHELXTL (Sheldrick, 2008) and PLATON (Spek, 2003)'
loop_
    _atom_site_type_symbol
    _atom_site_label
    _atom_site_fract_x
    _atom_site_fract_y
    _atom_site_fract_z
    _atom_site_U_iso_or_equiv
    _atom_site_adp_type
    _atom_site_calc_flag
    _atom_site_refinement_flags
    _atom_site_occupancy
    _atom_site_disorder_assembly
    _atom_site_disorder_group
    Cd Cd1 0.374818(15) 0.126886(17) 0.512881(12) 0.01034(5) Uani d . 1 . .
    Cd Cd2 0.126635(15) 0.392254(17) 0.488405(12) 0.00985(5) Uani d . 1 . .
    Cd Cd3 0.651371(15) 0.304514(17) 0.535886(13) 0.01196(5) Uani d . 1 . .
    Cd Cd4 0.251030(14) 0.282648(17) 0.748125(12) 0.00938(5) Uani d . 1 . .
    S S1 0.39723(5) 0.40991(6) 0.57849(4) 0.00932(11) Uani d . 1 . .
    O O11 0.30501(15) 0.49090(17) 0.51101(13) 0.0124(4) Uani d . 1 . .
    O O21 0.33019(15) 0.29972(16) 0.60990(13) 0.0126(4) Uani d . 1 . .
    O O31 0.45766(15) 0.34041(17) 0.50750(13) 0.0126(3) Uani d . 1 . .
    S S2 0.58417(5) 0.04129(6) 0.66523(4) 0.01119(12) Uani d . 1 . .
    O O12 0.58184(16) 0.10397(17) 0.56483(13) 0.0151(4) Uani d . 1 . .
    O O22 0.45763(15) 0.03386(19) 0.66270(13) 0.0167(4) Uani d . 1 . .
    O O32 0.61638(16) -0.09653(17) 0.64740(13) 0.0139(4) Uani d . 1 . .
    S S3 0.11611(5) 0.11583(6) 0.42209(4) 0.01077(12) Uani d . 1 . .
    O O13 0.20348(15) 0.03728(17) 0.49607(13) 0.0142(4) Uani d . 1 . .
    O O23 0.19010(15) 0.22405(17) 0.39362(13) 0.0131(4) Uani d . 1 . .
    O O33 0.04828(15) 0.18855(17) 0.48327(13) 0.0146(4) Uani d . 1 . .
    S S4 0.01096(5) 0.43144(6) 0.66480(4) 0.01148(12) Uani d . 1 . .
    O O14 -0.05477(15) 0.40529(17) 0.55726(13) 0.0144(4) Uani d . 1 . .
    O O24 -0.01213(16) 0.57150(18) 0.67606(13) 0.0166(4) Uani d . 1 . .
    O O34 0.13592(15) 0.42562(18) 0.65556(13) 0.0137(4) Uani d . 1 . .
    O O1W 0.81699(17) 0.20277(19) 0.57164(16) 0.0197(4) Uani d D 1 . .
    H H1WA 0.814(3) 0.1330(18) 0.546(3) 0.045(12) Uiso d D 1 . .
    H H1WB 0.868(2) 0.246(3) 0.559(3) 0.030(10) Uiso d D 1 . .
    O O2W 0.7011(2) 0.3753(2) 0.68995(16) 0.0286(5) Uani d D 1 . .
    H H2WA 0.693(3) 0.4504(13) 0.700(3) 0.045(12) Uiso d D 1 . .
    H H2WB 0.760(2) 0.347(3) 0.725(2) 0.037(11) Uiso d D 1 . .
    O O3W 0.61491(18) 0.2464(2) 0.37382(15) 0.0203(4) Uani d D 1 . .
    H H3WA 0.6757(19) 0.249(4) 0.358(3) 0.046(12) Uiso d D 1 . .
    H H3WB 0.586(3) 0.1767(18) 0.359(3) 0.034(11) Uiso d D 1 . .
    O O4W 0.36903(15) 0.11969(18) 0.80645(13) 0.0133(4) Uani d D 1 . .
    H H4WA 0.411(2) 0.101(4) 0.7709(19) 0.032(11) Uiso d D 1 . .
    H H4WB 0.405(2) 0.133(4) 0.8633(11) 0.034(11) Uiso d D 1 . .
    O O5W 0.12980(17) 0.1237(2) 0.68645(14) 0.0186(4) Uani d D 1 . .
    H H5WA 0.100(3) 0.132(4) 0.6275(9) 0.033(10) Uiso d D 1 . .
    H H5WB 0.082(2) 0.113(4) 0.718(2) 0.047(13) Uiso d D 1 . .
    O O6W 0.83535(18) 0.2464(2) 0.83907(16) 0.0233(4) Uani d D 1 . .
    H H6WA 0.861(3) 0.180(2) 0.822(3) 0.058(15) Uiso d D 1 . .
    H H6WB 0.885(3) 0.284(3) 0.879(3) 0.052(14) Uiso d D 1 . .
loop_
    _atom_site_aniso_label
    _atom_site_aniso_U_11
    _atom_site_aniso_U_22
    _atom_site_aniso_U_33
    _atom_site_aniso_U_12
    _atom_site_aniso_U_13
    _atom_site_aniso_U_23
    Cd1 0.00977(9) 0.01060(9) 0.01059(9) 0.00073(6) 0.00235(7) 0.00000(6)
    Cd2 0.00950(9) 0.00952(9) 0.01055(9) 0.00085(6) 0.00243(6) 0.00000(6)
    Cd3 0.01045(9) 0.01000(9) 0.01560(9) 0.00038(6) 0.00346(7) 0.00120(6)
    Cd4 0.00934(9) 0.00987(9) 0.00873(9) 0.00011(6) 0.00176(7) 0.00026(6)
    S1 0.0086(3) 0.0090(3) 0.0101(3) 0.0010(2) 0.0019(2) 0.0000(2)
    O11 0.0097(8) 0.0102(8) 0.0169(9) 0.0021(7) 0.0027(7) 0.0033(7)
    O21 0.0167(9) 0.0100(8) 0.0131(8) 0.0000(7) 0.0071(7) 0.0011(6)
    O31 0.0110(8) 0.0147(9) 0.0130(8) 0.0020(7) 0.0047(7) 0.0004(7)
    S2 0.0119(3) 0.0101(3) 0.0110(3) 0.0023(2) 0.0015(2) -0.0009(2)
    O12 0.0159(9) 0.0134(9) 0.0150(9) -0.0016(7) 0.0019(7) 0.0036(7)
    O22 0.0130(9) 0.0238(10) 0.0145(9) 0.0067(8) 0.0054(7) 0.0030(7)
    O32 0.0172(9) 0.0101(8) 0.0136(8) 0.0053(7) 0.0022(7) 0.0003(7)
    S3 0.0099(3) 0.0109(3) 0.0115(3) 0.0002(2) 0.0025(2) -0.0015(2)
    O13 0.0128(9) 0.0107(9) 0.0186(9) 0.0004(7) 0.0029(7) 0.0019(7)
    O23 0.0143(9) 0.0129(9) 0.0135(8) 0.0006(7) 0.0060(7) 0.0003(7)
    O33 0.0134(9) 0.0148(9) 0.0179(9) 0.0012(7) 0.0082(7) -0.0013(7)
    S4 0.0106(3) 0.0121(3) 0.0123(3) 0.0021(2) 0.0038(2) 0.0015(2)
    O14 0.0138(9) 0.0145(9) 0.0139(8) -0.0008(7) 0.0010(7) -0.0009(7)
    O24 0.0201(10) 0.0140(9) 0.0164(9) 0.0065(8) 0.0057(7) -0.0001(7)
    O34 0.0096(8) 0.0172(9) 0.0144(8) 0.0029(7) 0.0033(7) 0.0025(7)
    O1W 0.0131(10) 0.0123(9) 0.0336(11) -0.0006(8) 0.0052(8) -0.0019(8)
    O2W 0.0419(14) 0.0186(11) 0.0201(10) 0.0122(10) -0.0027(9) -0.0021(8)
    O3W 0.0221(11) 0.0204(10) 0.0206(10) -0.0038(8) 0.0094(8) -0.0028(8)
    O4W 0.0134(9) 0.0144(9) 0.0119(8) 0.0023(7) 0.0028(7) -0.0005(7)
    O5W 0.0201(10) 0.0231(10) 0.0129(9) -0.0100(8) 0.0046(8) -0.0013(8)
    O6W 0.0177(10) 0.0271(12) 0.0230(10) 0.0056(9) 0.0006(8) -0.0002(9)
_geom_special_details
;
All e.s.d.'s (except the e.s.d. in the dihedral angle between two l.s. planes)
are estimated using the full covariance matrix. The cell e.s.d.'s are taken
into account individually in the estimation of e.s.d.'s in distances, angles
and torsion angles; correlations between e.s.d.'s in cell parameters are only
used when they are defined by crystal symmetry. An approximate (isotropic)
treatment of cell e.s.d.'s is used for estimating e.s.d.'s involving l.s.
planes.
;
loop_
    _geom_bond_atom_site_label_1
    _geom_bond_atom_site_label_2
    _geom_bond_site_symmetry_2
    _geom_bond_distance
    _geom_bond_publ_flag
    Cd1 O13 . 2.2452(18) y
    Cd1 O32 3_656 2.2839(18) y
    Cd1 O22 . 2.3065(18) y
    Cd1 O21 . 2.4078(17) y
    Cd1 O12 . 2.4542(18) y
    Cd1 O31 . 2.4752(18) y
    Cd1 O23 . 2.6544(18) y
    Cd1 O12 3_656 2.7665(19) y
    Cd2 O34 . 2.3311(18) y
    Cd2 O14 3_566 2.3365(18) y
    Cd2 O33 . 2.3440(18) y
    Cd2 O11 . 2.3545(18) y
    Cd2 O24 3_566 2.4074(18) y
    Cd2 O23 . 2.4446(18) y
    Cd2 O14 . 2.6091(18) y
    Cd2 O21 . 2.8126(18) y
    Cd3 O2W . 2.215(2) y
    Cd3 O1W . 2.2272(19) y
    Cd3 O3W . 2.278(2) y
    Cd3 O31 . 2.3201(17) y
    Cd3 O12 . 2.3482(18) y
    Cd3 O11 3_666 2.3518(18) y
    Cd4 O34 . 2.2412(18) y
    Cd4 O4W . 2.2599(18) y
    Cd4 O5W . 2.2601(19) y
    Cd4 O32 2_656 2.2816(18) y
    Cd4 O23 4_566 2.3203(17) y
    Cd4 O21 . 2.3571(17) y
    S1 O11 . 1.5364(18) ?
    S1 O21 . 1.5416(18) ?
    S1 O31 . 1.5504(18) ?
    S2 O22 . 1.5302(19) ?
    S2 O32 . 1.5410(18) ?
    S2 O12 . 1.5413(18) ?
    S3 O33 . 1.5269(18) ?
    S3 O13 . 1.5323(18) ?
    S3 O23 . 1.5618(18) ?
    S4 O24 . 1.5189(19) ?
    S4 O14 . 1.5435(18) ?
    S4 O34 . 1.5544(18) ?
loop_
    _geom_angle_atom_site_label_1
    _geom_angle_atom_site_label_2
    _geom_angle_atom_site_label_3
    _geom_angle_site_symmetry_1
    _geom_angle_site_symmetry_3
    _geom_angle
    _geom_angle_publ_flag
    O13 Cd1 O32 . 3_656 95.70(7) ?
    O13 Cd1 O22 . . 96.10(7) ?
    O32 Cd1 O22 3_656 . 135.43(6) ?
    O13 Cd1 O21 . . 92.82(6) ?
    O32 Cd1 O21 3_656 . 136.46(6) ?
    O22 Cd1 O21 . . 85.53(6) ?
    O13 Cd1 O12 . . 147.85(6) ?
    O32 Cd1 O12 3_656 . 89.36(6) ?
    O22 Cd1 O12 . . 59.93(6) ?
    O21 Cd1 O12 . . 105.18(6) ?
    O13 Cd1 O31 . . 138.85(6) ?
    O32 Cd1 O31 3_656 . 89.02(6) ?
    O22 Cd1 O31 . . 108.83(7) ?
    O21 Cd1 O31 . . 58.40(6) ?
    O12 Cd1 O31 . . 72.77(6) ?
    O13 Cd1 O23 . . 58.36(6) ?
    O32 Cd1 O23 3_656 . 70.94(6) ?
    O22 Cd1 O23 . . 148.13(6) ?
    O21 Cd1 O23 . . 77.80(6) ?
    O12 Cd1 O23 . . 150.86(6) ?
    O31 Cd1 O23 . . 85.29(6) ?
    O13 Cd1 O12 . 3_656 81.22(6) ?
    O32 Cd1 O12 3_656 3_656 55.66(6) ?
    O22 Cd1 O12 . 3_656 84.10(6) ?
    O21 Cd1 O12 . 3_656 167.41(6) ?
    O12 Cd1 O12 . 3_656 75.58(6) ?
    O31 Cd1 O12 . 3_656 132.23(5) ?
    O23 Cd1 O12 . 3_656 107.85(5) ?
    O34 Cd2 O14 . 3_566 93.39(6) ?
    O34 Cd2 O33 . . 95.19(6) ?
    O14 Cd2 O33 3_566 . 135.02(6) ?
    O34 Cd2 O11 . . 88.74(6) ?
    O14 Cd2 O11 3_566 . 84.47(6) ?
    O33 Cd2 O11 . . 139.70(6) ?
    O34 Cd2 O24 . 3_566 143.60(6) ?
    O14 Cd2 O24 3_566 3_566 60.23(6) ?
    O33 Cd2 O24 . 3_566 88.82(7) ?
    O11 Cd2 O24 . 3_566 111.03(6) ?
    O34 Cd2 O23 . . 134.72(6) ?
    O14 Cd2 O23 3_566 . 131.44(6) ?
    O33 Cd2 O23 . . 59.77(6) ?
    O11 Cd2 O23 . . 89.63(6) ?
    O24 Cd2 O23 3_566 . 77.64(6) ?
    O34 Cd2 O14 . . 57.77(6) ?
    O14 Cd2 O14 3_566 . 76.06(7) ?
    O33 Cd2 O14 . . 71.77(6) ?
    O11 Cd2 O14 . . 139.30(6) ?
    O24 Cd2 O14 3_566 . 89.80(6) ?
    O23 Cd2 O14 . . 129.84(6) ?
    O34 Cd2 O21 . . 68.10(6) ?
    O14 Cd2 O21 3_566 . 134.22(6) ?
    O33 Cd2 O21 . . 89.52(6) ?
    O11 Cd2 O21 . . 54.99(5) ?
    O24 Cd2 O21 3_566 . 148.24(6) ?
    O23 Cd2 O21 . . 74.20(6) ?
    O14 Cd2 O21 . . 119.61(5) ?
    O2W Cd3 O1W . . 85.69(8) ?
    O2W Cd3 O3W . . 173.70(9) ?
    O1W Cd3 O3W . . 92.38(8) ?
    O2W Cd3 O31 . . 97.98(8) ?
    O1W Cd3 O31 . . 160.09(7) ?
    O3W Cd3 O31 . . 85.86(7) ?
    O2W Cd3 O12 . . 99.36(8) ?
    O1W Cd3 O12 . . 82.53(7) ?
    O3W Cd3 O12 . . 86.31(7) ?
    O31 Cd3 O12 . . 77.57(6) ?
    O2W Cd3 O11 . 3_666 86.15(8) ?
    O1W Cd3 O11 . 3_666 104.64(7) ?
    O3W Cd3 O11 . 3_666 88.54(7) ?
    O31 Cd3 O11 . 3_666 95.15(6) ?
    O12 Cd3 O11 . 3_666 171.36(6) ?
    O34 Cd4 O4W . . 166.47(7) ?
    O34 Cd4 O5W . . 91.25(7) ?
    O4W Cd4 O5W . . 82.57(8) ?
    O34 Cd4 O32 . 2_656 103.74(7) ?
    O4W Cd4 O32 . 2_656 84.65(7) ?
    O5W Cd4 O32 . 2_656 162.15(7) ?
    O34 Cd4 O23 . 4_566 103.74(6) ?
    O4W Cd4 O23 . 4_566 88.31(6) ?
    O5W Cd4 O23 . 4_566 89.67(7) ?
    O32 Cd4 O23 2_656 4_566 77.53(6) ?
    O34 Cd4 O21 . . 78.39(6) ?
    O4W Cd4 O21 . . 90.23(6) ?
    O5W Cd4 O21 . . 95.87(7) ?
    O32 Cd4 O21 2_656 . 96.59(6) ?
    O23 Cd4 O21 4_566 . 174.04(6) ?
    O11 S1 O21 . . 103.67(10) ?
    O11 S1 O31 . . 105.04(10) ?
    O21 S1 O31 . . 100.83(10) ?
    O22 S2 O32 . . 103.91(11) ?
    O22 S2 O12 . . 101.66(10) ?
    O32 S2 O12 . . 102.03(10) ?
    O33 S3 O13 . . 105.97(10) ?
    O33 S3 O23 . . 101.25(10) ?
    O13 S3 O23 . . 102.63(10) ?
    O24 S4 O14 . . 102.06(10) ?
    O24 S4 O34 . . 104.78(11) ?
    O14 S4 O34 . . 101.50(10) ?
loop_
    _geom_hbond_atom_site_label_D
    _geom_hbond_atom_site_label_H
    _geom_hbond_atom_site_label_A
    _geom_hbond_site_symmetry_A
    _geom_hbond_distance_DH
    _geom_hbond_distance_HA
    _geom_hbond_distance_DA
    _geom_hbond_angle_DHA
    O1W H1WA O13 3_656 0.82(3) 1.88(2) 2.693(3) 170(4)
    O1W H1WB O14 1_655 0.82(3) 1.93(2) 2.679(3) 151(3)
    O2W H2WA O4W 2_656 0.82(3) 1.93(2) 2.719(3) 162(4)
    O2W H2WB O6W . 0.82(3) 1.95(2) 2.681(3) 149(4)
    O3W H3WA O6W 4_565 0.82(3) 2.02(2) 2.833(3) 172(4)
    O3W H3WB O22 3_656 0.82(3) 2.29(2) 3.092(3) 168(4)
    O4W H4WA O22 . 0.82(3) 1.87(2) 2.651(3) 159(3)
    O4W H4WB O31 4_566 0.82(3) 1.98(2) 2.780(3) 167(3)
    O5W H5WA O33 . 0.82(3) 2.05(2) 2.848(3) 167(4)
    O5W H5WB O24 2_546 0.82(3) 1.92(2) 2.708(3) 162(4)
    O6W H6WA O24 2_646 0.82(3) 2.16(2) 2.876(3) 146(4)
    O6W H6WB O33 4_666 0.82(3) 2.18(2) 2.948(3) 157(4)
