# Supplementary material for: Cadmium sulfite hexahydrate revisited
Source: Acta Crystallogr Sect E Struct Rep Online. 2008 Jun 7;64(Pt 7):i43–4. doi: 10.1107/S1600536808011409 (PMC2961843; doi:10.1107/S1600536808011409)
Supplement: Supplementary file 2 [file e-64-00i43-Isup2.hkl]

# 
# h,k,l, Fc-squared, Fo-squared, sigma(Fo-squared) and status flag 
# 
data_I
_shelx_title ' SB in P2(1)/c' 
_shelx_refln_list_code          4 
_shelx_F_calc_maximum      604.32 
_exptl_crystal_F_000      1648.00 
_reflns_d_resolution_high  0.7615 
 
loop_ 
 _symmetry_equiv_pos_as_xyz 
 'x, y, z' 
 '-x, y+1/2, -z+1/2' 
 '-x, -y, -z' 
 'x, -y-1/2, z-1/2' 
 
_cell_length_a    12.1406 
_cell_length_b    10.5485 
_cell_length_c    13.9329 
_cell_angle_alpha  90.000 
_cell_angle_beta  103.933 
_cell_angle_gamma  90.000 
 
_shelx_F_squared_multiplier     1.000 
 
loop_ 
 _refln_index_h 
 _refln_index_k 
 _refln_index_l 
 _refln_F_squared_calc 
 _refln_F_squared_meas 
 _refln_F_squared_sigma 
 _refln_observed_status 
   1   0   0    12311.30    11863.94    174.34 o 
   2   0   0    18338.83    18557.16    151.43 o 
   3   0   0    38929.69    39255.82    365.37 o 
   4   0   0   183410.47   170947.63   2060.65 o 
   5   0   0    19538.77    20712.57    166.64 o 
   6   0   0        4.58       64.49     23.41 o 
   7   0   0       10.21       46.35     11.41 o 
   8   0   0   139611.73   141071.59   1004.80 o 
   9   0   0     3362.94     3296.16     73.77 o 
  10   0   0    13743.82    13905.52    240.32 o 
  11   0   0      315.61      373.10     39.52 o 
  12   0   0     4136.86     4040.96    121.03 o 
  13   0   0     4990.28     4851.23    138.81 o 
  14   0   0     1223.29     1156.42     76.16 o 
  15   0   0     3712.79     3701.21    129.31 o 
   1   1   0    69634.98    70027.08    738.35 o 
   2   1   0    23624.65    24385.43    162.66 o 
   3   1   0      926.02      954.73     15.44 o 
   4   1   0     3173.93     3249.50     26.86 o 
   5   1   0    16694.48    16937.69     99.64 o 
   6   1   0     4517.88     4695.19     40.59 o 
   7   1   0    79375.19    79640.51    433.32 o 
   8   1   0     5757.58     5717.21     49.41 o 
   9   1   0    30265.18    30321.12    217.91 o 
  10   1   0       97.99       96.42     15.30 o 
  11   1   0    12166.30    12391.83    161.93 o 
  12   1   0     3246.92     3174.56     74.98 o 
  13   1   0       90.88      146.49     35.12 o 
  14   1   0      895.85      875.20     43.67 o 
  15   1   0    34684.13    37361.72    543.08 o 
   0   2   0    30885.56    30489.05    262.66 o 
   1   2   0     5119.23     5194.98     39.90 o 
   2   2   0    86649.63    86977.30    472.78 o 
   3   2   0     6295.31     6575.84     45.02 o 
   4   2   0     1554.30     1599.24     22.17 o 
   5   2   0      363.39      345.70      8.76 o 
   6   2   0      145.11      132.49     14.33 o 
   7   2   0    30723.10    31782.64    194.14 o 
   8   2   0     4897.72     4761.95     51.05 o 
   9   2   0       50.19       70.19      8.69 o 
  10   2   0    39300.96    40642.63    408.80 o 
  11   2   0     6367.87     6301.42     97.15 o 
  12   2   0     9920.66     9894.92    144.03 o 
  13   2   0     3184.74     3260.22     78.55 o 
  14   2   0     2686.48     2683.29     73.47 o 
  15   2   0      298.27      246.66     65.63 o 
   1   3   0    55260.12    54927.36    366.63 o 
   2   3   0       13.27       84.15     10.12 o 
   3   3   0   168728.42   165303.78    992.28 o 
   4   3   0      227.48      322.78     11.62 o 
   5   3   0   181098.95   179419.75   1330.99 o 
   6   3   0      474.23      429.90     12.32 o 
   7   3   0     4196.97     4155.05     44.71 o 
   8   3   0      886.61      902.03     20.42 o 
   9   3   0    22016.99    22269.80    163.20 o 
  10   3   0      551.56      532.57     22.37 o 
  11   3   0    41302.98    42181.22    446.65 o 
  12   3   0      684.67      666.55     40.24 o 
  13   3   0    16349.02    16741.44    260.24 o 
  14   3   0        5.77       49.46     19.27 o 
   0   4   0    54976.52    53551.12    398.94 o 
   1   4   0     1094.95     1082.64     17.27 o 
   2   4   0    31435.38    32459.26    176.11 o 
   3   4   0      181.60      278.93     13.51 o 
   4   4   0   153206.45   152080.20   1220.11 o 
   5   4   0      421.81      432.73     17.54 o 
   6   4   0      402.60      444.72     27.11 o 
   7   4   0     1191.70     1181.66     24.14 o 
   8   4   0    39879.18    40058.19    247.86 o 
   9   4   0       10.45       68.40     16.97 o 
  10   4   0     5860.93     5783.47     87.79 o 
  11   4   0      672.50      683.07     33.74 o 
  12   4   0    51293.94    52779.89    542.42 o 
  13   4   0      431.94      420.77     38.87 o 
  14   4   0      939.21      734.78     96.47 o 
   1   5   0      478.98      438.80     17.70 o 
   2   5   0     4896.24     5059.27     38.26 o 
   3   5   0    54658.94    54423.61    320.46 o 
   4   5   0     1289.08     1294.17     18.39 o 
   5   5   0    20781.93    20990.77    132.20 o 
   6   5   0      670.73      685.01     22.60 o 
   7   5   0     5626.07     5617.57     63.85 o 
   8   5   0      273.91      265.79     15.11 o 
   9   5   0        2.18       90.76     21.77 o 
  10   5   0     1711.46     1535.52     43.31 o 
  11   5   0     4998.27     4984.36     94.75 o 
  12   5   0      464.14      436.62     31.74 o 
  13   5   0     7124.54     7127.78    166.02 o 
  14   5   0      212.79      188.84     55.92 o 
   0   6   0    32789.88    34091.07    291.17 o 
   1   6   0    17468.92    17526.10    113.37 o 
   2   6   0      620.58      704.69     16.16 o 
   3   6   0     6072.83     6050.36     57.85 o 
   4   6   0     1585.99     1623.40     25.79 o 
   5   6   0     2485.08     2516.37     38.87 o 
   6   6   0     4768.43     4761.03     58.17 o 
   7   6   0    16059.79    16203.55    142.01 o 
   8   6   0    19882.18    20030.89    161.65 o 
   9   6   0      236.34      229.30     17.06 o 
  10   6   0     2539.89     2337.08     55.48 o 
  11   6   0     3368.18     3267.02     76.50 o 
  12   6   0       96.50      130.16     23.92 o 
  13   6   0      202.11      247.70     35.20 o 
   1   7   0    52585.13    51493.88    334.30 o 
   2   7   0     2155.57     1969.07     29.29 o 
   3   7   0    34275.07    34503.84    214.78 o 
   4   7   0       94.58      114.89      9.54 o 
   5   7   0    52226.79    51780.62    342.53 o 
   6   7   0        1.39       28.18      7.16 o 
   7   7   0    33634.45    33966.13    245.33 o 
   8   7   0     1065.63     1042.01     28.48 o 
   9   7   0    18792.58    19089.96    184.73 o 
  10   7   0     2869.20     2784.38     62.53 o 
  11   7   0     2008.46     1977.65     60.02 o 
  12   7   0     1558.37     1586.72     62.53 o 
  13   7   0     3143.77     3222.76    141.88 o 
   0   8   0     4215.80     3951.34     73.72 o 
   1   8   0        8.31       36.47      7.20 o 
   2   8   0      448.21      501.10     32.24 o 
   3   8   0    10060.59     9872.18     93.40 o 
   4   8   0    26246.39    25738.03    204.62 o 
   5   8   0     1543.83     1406.69     31.50 o 
   6   8   0     6616.34     6472.32     76.08 o 
   7   8   0     1575.98     1518.32     34.62 o 
   8   8   0    13317.69    13234.27    133.99 o 
   9   8   0     5025.92     4941.87     79.47 o 
  10   8   0     3796.37     3894.65     84.68 o 
  11   8   0      378.43      408.53     36.46 o 
  12   8   0    27074.72    29078.59    393.07 o 
   1   9   0     3743.27     3666.65     52.96 o 
   2   9   0    13303.39    13743.77    137.32 o 
   3   9   0     1672.94     1653.59     39.50 o 
   4   9   0     2790.22     2675.84     51.54 o 
   5   9   0    16863.01    16976.34    164.69 o 
   6   9   0     7797.26     7733.31     98.38 o 
   7   9   0     1659.14     1549.40     40.77 o 
   8   9   0    17324.45    17907.59    180.54 o 
   9   9   0     3926.17     3909.13     77.84 o 
  10   9   0     5337.23     5538.29    106.04 o 
  11   9   0      134.29      191.45     41.46 o 
   0  10   0    44515.45    45084.11    445.38 o 
   1  10   0      316.94      368.67     19.38 o 
   2  10   0     6653.10     6270.90     86.39 o 
   3  10   0     1314.95     1235.24     36.33 o 
   4  10   0    14702.67    14353.95    150.03 o 
   5  10   0     5631.97     5449.00     81.82 o 
   6  10   0      473.80      493.00     29.84 o 
   7  10   0      646.41      580.66     30.34 o 
   8  10   0    10346.71    10584.28    152.08 o 
   9  10   0     3395.76     3507.75     89.93 o 
  10  10   0     6941.92     6710.77    272.22 o 
   1  11   0    10800.17    10598.79    124.47 o 
   2  11   0     8371.30     8048.26    105.26 o 
   3  11   0      468.58      443.84     25.43 o 
   4  11   0      456.82      449.59     28.54 o 
   5  11   0      282.62      361.62     52.26 o 
   6  11   0     4366.60     4517.51     84.24 o 
   7  11   0    23173.50    24415.22    248.48 o 
   8  11   0      573.10      607.58     44.70 o 
   9  11   0     5033.83     4950.56    169.45 o 
   0  12   0    36277.22    37798.11    522.53 o 
   1  12   0     3469.85     3453.05     67.18 o 
   2  12   0     7384.88     7303.52    111.76 o 
   3  12   0     1544.60     1473.77     47.19 o 
   4  12   0     5819.99     5843.68     99.96 o 
   5  12   0       62.82       72.94     14.71 o 
   6  12   0      849.82      864.97     37.81 o 
   7  12   0     3720.95     3928.23    146.76 o 
   1  13   0     1791.89     1748.65     64.80 o 
   2  13   0     1686.18     1637.45     56.22 o 
   3  13   0     2935.31     2859.66     82.43 o 
   4  13   0       81.28       91.36     45.84 o 
 -15   1   1     7985.16     8607.28    143.83 o 
 -14   1   1       10.69       29.71     13.30 o 
 -13   1   1      382.27      399.94     31.03 o 
 -12   1   1       96.13      105.78     19.11 o 
 -11   1   1     7357.61     7250.11    113.36 o 
 -10   1   1       28.43       35.08      9.79 o 
  -9   1   1     5566.76     5494.83     60.44 o 
  -8   1   1     8149.51     8221.92     62.79 o 
  -7   1   1     2263.15     2267.23     31.77 o 
  -6   1   1    11562.59    12037.28     77.32 o 
  -5   1   1    15043.77    16829.60    101.19 o 
  -4   1   1     4293.62     4273.52     31.99 o 
  -3   1   1      766.75      873.26     40.52 o 
  -2   1   1       62.08       78.04      4.00 o 
  -1   1   1    43989.91    45629.10    380.87 o 
   0   1   1     6877.59     7110.43     42.99 o 
   1   1   1    12317.03    12843.71     78.36 o 
   2   1   1      191.49      235.74      6.94 o 
   3   1   1      279.08      270.38      7.08 o 
   4   1   1     2940.55     2977.77     26.38 o 
   5   1   1    38369.70    38802.57    206.76 o 
   6   1   1     4805.46     4879.73     42.80 o 
   7   1   1    29348.44    30652.85    179.45 o 
   8   1   1      852.77      831.22     20.71 o 
   9   1   1    12390.64    12780.31    107.35 o 
  10   1   1     5123.05     5137.88     69.70 o 
  11   1   1     5072.42     5003.60     95.12 o 
  12   1   1      231.41      251.52     26.35 o 
  13   1   1     8270.44     8352.79    136.46 o 
  14   1   1     1181.16     1154.96     49.97 o 
  15   1   1     5663.41     5717.15    277.49 o 
 -15   2   1      329.84      346.66     72.27 o 
 -14   2   1     2530.46     2591.40     71.13 o 
 -13   2   1     1795.03     1704.59     55.58 o 
 -12   2   1    10988.06    11222.24    154.01 o 
 -11   2   1      511.77      489.43     26.32 o 
 -10   2   1    38409.78    40021.80    317.36 o 
  -9   2   1     4985.65     4974.97     55.84 o 
  -8   2   1     4038.23     3997.10     43.83 o 
  -7   2   1      225.32      249.79     12.14 o 
  -6   2   1    69256.48    71715.76    381.96 o 
  -5   2   1    13110.81    12751.29     81.26 o 
  -4   2   1    52219.16    53086.11    366.71 o 
  -3   2   1     5909.98     5858.22     41.81 o 
  -2   2   1   133837.69   130972.34   1504.03 o 
  -1   2   1    12733.71    12918.90     85.51 o 
   0   2   1    14390.92    14731.03     87.42 o 
   1   2   1     2507.47     2584.19     21.97 o 
   2   2   1    32169.04    32234.55    165.19 o 
   3   2   1     3603.33     3618.82     33.21 o 
   4   2   1     5472.76     5787.73     44.62 o 
   5   2   1     3869.72     3598.53     31.63 o 
   6   2   1    85476.50    88022.49    453.78 o 
   7   2   1      383.50      392.81     17.81 o 
   8   2   1    26388.70    27112.08    176.83 o 
   9   2   1     2267.22     2190.26     39.11 o 
  10   2   1    21734.80    22111.41    187.44 o 
  11   2   1      896.76      834.14     35.12 o 
  12   2   1      853.72      833.05     39.46 o 
  13   2   1     1858.36     1877.90     60.30 o 
  14   2   1    13632.78    14188.10    215.25 o 
  15   2   1      404.15      481.74    100.00 o 
 -15   3   1       60.04      161.10     54.25 o 
 -14   3   1     2581.96     2601.07     88.71 o 
 -13   3   1     2200.85     2330.70     80.50 o 
 -12   3   1     2861.85     2782.39     67.98 o 
 -11   3   1     4198.89     4275.38     70.58 o 
 -10   3   1    12622.56    12743.22    124.51 o 
  -9   3   1    33799.91    34407.01    229.45 o 
  -8   3   1      991.36     1036.17     21.40 o 
  -7   3   1     2145.73     2123.10     29.49 o 
  -6   3   1     2720.88     2661.84     28.94 o 
  -5   3   1      349.99      384.20     10.82 o 
  -4   3   1     3288.33     3305.08     32.79 o 
  -3   3   1    18779.77    19206.41    134.46 o 
  -2   3   1      964.69      899.83     12.40 o 
  -1   3   1       71.22      206.54     15.07 o 
   0   3   1     4262.99     4303.23     33.71 o 
   1   3   1     8575.32     9242.89     61.37 o 
   2   3   1     7632.44     7277.08     49.12 o 
   3   3   1    11450.55    10992.10     70.46 o 
   4   3   1       60.04       99.49      9.34 o 
   5   3   1    38697.78    39689.09    214.43 o 
   6   3   1     8635.54     8756.99     67.25 o 
   7   3   1     1203.73     1243.39     28.05 o 
   8   3   1      202.42      230.47     21.97 o 
   9   3   1     8628.93     8514.79     88.47 o 
  10   3   1     5492.62     5522.31     75.06 o 
  11   3   1       22.06       72.72     14.46 o 
  12   3   1     3510.53     3412.18     79.98 o 
  13   3   1    20490.02    20589.30    307.67 o 
  14   3   1     1877.08     1876.54     77.60 o 
 -14   4   1    10155.18    10208.37    194.39 o 
 -13   4   1     3241.68     3251.62     97.11 o 
 -12   4   1    13191.38    13365.61    209.97 o 
 -11   4   1     1269.21     1240.30     43.72 o 
 -10   4   1     1047.59     1172.09     42.96 o 
  -9   4   1    12554.56    12585.73    106.66 o 
  -8   4   1      382.16      461.19     32.99 o 
  -7   4   1     2730.11     2750.56     35.46 o 
  -6   4   1     2256.40     2193.13     27.81 o 
  -5   4   1    26033.65    26424.55    149.67 o 
  -4   4   1    24069.58    24887.01    139.94 o 
  -3   4   1    23695.17    24463.57    142.48 o 
  -2   4   1    47550.72    47405.52    291.78 o 
  -1   4   1     4668.12     4609.79     37.84 o 
   0   4   1    20640.30    21328.58    121.97 o 
   1   4   1    58973.65    58203.78    374.27 o 
   2   4   1      147.42      238.65     25.07 o 
   3   4   1    11861.70    11885.63     74.99 o 
   4   4   1       16.20      114.05     21.40 o 
   5   4   1    17357.07    17961.77    119.71 o 
   6   4   1    17311.97    17392.78    114.73 o 
   7   4   1       72.38      121.92     10.91 o 
   8   4   1     2504.93     2577.80     39.56 o 
   9   4   1     4894.91     4782.32     66.71 o 
  10   4   1    24641.73    24982.34    224.15 o 
  11   4   1      747.69      716.95     35.02 o 
  12   4   1      667.18      704.97     67.08 o 
  13   4   1      740.15      718.26     47.95 o 
  14   4   1      898.15      945.23    100.50 o 
 -13   5   1     1416.27     1889.22    442.72 o 
 -12   5   1     1562.20     1468.76     50.48 o 
 -11   5   1     3341.54     3569.48    119.64 o 
 -10   5   1     8300.46     8200.89    110.63 o 
  -9   5   1     4818.07     4718.90     64.47 o 
  -8   5   1      685.64      660.13     20.71 o 
  -7   5   1    66711.72    67940.85    433.11 o 
  -6   5   1     4853.62     4793.27     51.20 o 
  -5   5   1    20264.84    20497.24    134.82 o 
  -4   5   1     6402.29     6418.07     50.35 o 
  -3   5   1    13837.17    13910.14     93.81 o 
  -2   5   1     1471.28     1397.68     19.29 o 
  -1   5   1    20886.13    21952.39    144.29 o 
   0   5   1     2140.21     2115.59     26.79 o 
   1   5   1   154906.13   151946.03   1166.13 o 
   2   5   1    11764.03    12011.18     84.47 o 
   3   5   1   164388.84   165460.91    997.89 o 
   4   5   1     8582.21     8852.38     67.16 o 
   5   5   1     5066.97     5195.13     50.79 o 
   6   5   1     8400.83     8248.37     79.13 o 
   7   5   1    16468.53    16651.75    135.59 o 
   8   5   1       35.41       74.16     10.41 o 
   9   5   1     1609.42     1572.00     41.77 o 
  10   5   1     3608.05     3565.62     69.03 o 
  11   5   1    37386.74    38048.20    373.69 o 
  12   5   1     1970.93     1919.10     66.56 o 
  13   5   1     1983.91     1953.47     89.72 o 
  14   5   1     1185.32     1217.02    116.39 o 
 -13   6   1      495.81      467.75     38.75 o 
 -12   6   1     8166.46     8352.87    149.24 o 
 -11   6   1     2128.64     2127.53     60.12 o 
 -10   6   1       18.71       52.07     11.87 o 
  -9   6   1     3017.47     2904.07     50.58 o 
  -8   6   1     2141.76     2124.10     51.59 o 
  -7   6   1      925.81      943.30     24.82 o 
  -6   6   1    15659.07    15787.99    129.36 o 
  -5   6   1     2614.98     2509.17     35.98 o 
  -4   6   1     9259.93     9028.45     75.74 o 
  -3   6   1     1027.76      981.68     19.25 o 
  -2   6   1     1503.03     1484.90     21.18 o 
  -1   6   1     3878.63     3676.32     37.10 o 
   0   6   1    19035.21    18880.60    111.60 o 
   1   6   1      312.76      328.43     10.91 o 
   2   6   1    53656.44    53855.53    308.82 o 
   3   6   1     3292.58     3089.34     37.09 o 
   4   6   1     3232.70     3238.08     43.28 o 
   5   6   1     2177.76     2174.70     33.57 o 
   6   6   1     3356.41     3280.57     47.34 o 
   7   6   1    10921.51    10891.51    102.51 o 
   8   6   1    39824.34    39926.77    298.42 o 
   9   6   1      900.67      925.75     31.44 o 
  10   6   1    44452.34    45559.87    393.51 o 
  11   6   1    10258.63    10516.22    152.74 o 
  12   6   1      456.34      443.10     33.45 o 
  13   6   1      305.24      323.17     50.59 o 
 -13   7   1     4927.42     4984.35    180.48 o 
 -12   7   1      429.13      445.47     37.92 o 
 -11   7   1       18.25       95.71     21.49 o 
 -10   7   1     1589.64     1544.00     51.23 o 
  -9   7   1     6072.51     6003.02     85.73 o 
  -8   7   1    26943.67    27767.47    210.95 o 
  -7   7   1    31577.62    32325.24    234.86 o 
  -6   7   1     3121.30     3032.18     46.30 o 
  -5   7   1    23347.57    23491.02    176.87 o 
  -4   7   1    27143.81    27364.43    187.43 o 
  -3   7   1     4746.94     4813.12     57.08 o 
  -2   7   1       29.37       74.02     11.49 o 
  -1   7   1     7123.77     7213.23     72.93 o 
   0   7   1    29371.97    29105.90    215.67 o 
   1   7   1    50818.93    49710.18    322.21 o 
   2   7   1      314.29      352.70     13.24 o 
   3   7   1    55289.79    55163.13    324.74 o 
   4   7   1    14797.91    14942.87    116.94 o 
   5   7   1      782.88      793.81     23.22 o 
   6   7   1     1698.71     1594.98     33.58 o 
   7   7   1      142.64      156.39     13.27 o 
   8   7   1     6577.43     6471.83     83.42 o 
   9   7   1     4442.49     4313.31     72.46 o 
  10   7   1     1383.64     1244.50     41.94 o 
  11   7   1     7575.18     7612.54    127.31 o 
  12   7   1      191.20      323.59     55.49 o 
 -12   8   1    11602.64    12495.97    222.59 o 
 -11   8   1     4768.77     4774.54    110.01 o 
 -10   8   1     9728.19     9797.18    145.94 o 
  -9   8   1      694.04      687.62     31.44 o 
  -8   8   1     1214.25     1144.62     37.81 o 
  -7   8   1     6762.22     6751.98     79.15 o 
  -6   8   1     3198.56     3067.27     48.71 o 
  -5   8   1     4095.37     4030.12     55.23 o 
  -4   8   1    12272.64    12266.70    115.62 o 
  -3   8   1      468.61      491.44     18.03 o 
  -2   8   1    25203.69    25110.96    189.21 o 
  -1   8   1     5897.61     5587.13     64.12 o 
   0   8   1    30400.04    30149.21    215.70 o 
   1   8   1       14.28       83.03     10.11 o 
   2   8   1        0.00       45.57      9.41 o 
   3   8   1     3385.18     3408.76     48.76 o 
   4   8   1      300.05      325.83     25.04 o 
   5   8   1       78.14      112.57     11.42 o 
   6   8   1    23902.14    24084.56    188.69 o 
   7   8   1     3229.86     3230.66     52.13 o 
   8   8   1    15673.92    15875.75    153.28 o 
   9   8   1      194.21      191.24     18.60 o 
  10   8   1      133.23      188.07     20.11 o 
  11   8   1     3429.10     3393.93     82.36 o 
  12   8   1      755.87      816.23     99.78 o 
 -11   9   1    22193.24    23205.19    430.54 o 
 -10   9   1      826.67      797.68     40.37 o 
  -9   9   1     8797.41     8807.68    124.24 o 
  -8   9   1      282.37      269.14     20.67 o 
  -7   9   1        2.08       21.87      9.71 o 
  -6   9   1      114.41      110.38     15.01 o 
  -5   9   1       41.57       72.13     11.49 o 
  -4   9   1      902.43      835.62     28.26 o 
  -3   9   1    27810.39    28082.41    223.46 o 
  -2   9   1       62.48      141.48     24.83 o 
  -1   9   1    21379.03    21275.14    168.37 o 
   0   9   1      291.79      302.41     16.59 o 
   1   9   1      100.54      133.04     12.56 o 
   2   9   1     1172.48     1100.06     29.60 o 
   3   9   1     1265.87     1210.81     33.95 o 
   4   9   1      446.59      434.46     22.48 o 
   5   9   1    26644.50    26260.14    229.02 o 
   6   9   1        0.13       18.66      8.32 o 
   7   9   1    18656.08    18953.76    186.53 o 
   8   9   1      257.68      247.52     20.92 o 
   9   9   1      138.31      142.29     17.32 o 
  10   9   1       11.85       52.44     17.44 o 
  11   9   1     1434.85     1422.16     95.73 o 
 -10  10   1    15373.77    15973.25    488.26 o 
  -9  10   1      184.95      190.14     25.29 o 
  -8  10   1     2223.63     2190.04     60.89 o 
  -7  10   1     2881.67     2929.04     64.63 o 
  -6  10   1      227.62      243.37     21.49 o 
  -5  10   1     3192.33     3020.40     63.96 o 
  -4  10   1     3686.71     3577.36     69.05 o 
  -3  10   1      545.72      551.09     25.33 o 
  -2  10   1    30196.78    30543.91    244.27 o 
  -1  10   1     2768.94     2706.82     47.23 o 
   0  10   1      485.85      467.36     21.21 o 
   1  10   1      449.57      416.75     19.98 o 
   2  10   1      836.19      804.45     26.81 o 
   3  10   1     3190.36     3199.97     64.71 o 
   4  10   1    14419.54    13924.33    147.59 o 
   5  10   1      413.78      402.94     23.89 o 
   6  10   1    21938.22    22361.41    209.98 o 
   7  10   1     1089.53     1023.72     38.04 o 
   8  10   1      629.20      659.16     35.98 o 
   9  10   1      493.05      475.81     42.79 o 
  10  10   1      725.66      774.27     88.16 o 
  -9  11   1     1173.37     1259.92     82.71 o 
  -8  11   1     5843.93     5995.87    109.87 o 
  -7  11   1        5.60       30.02     12.19 o 
  -6  11   1      588.24      517.11     30.35 o 
  -5  11   1      453.60      471.04     29.81 o 
  -4  11   1    16841.21    16840.14    186.45 o 
  -3  11   1    13055.45    12929.92    154.99 o 
  -2  11   1      476.19      443.38     27.10 o 
  -1  11   1    13734.01    13681.04    139.58 o 
   0  11   1    32050.20    32818.80    262.40 o 
   1  11   1       12.85       41.24     10.14 o 
   2  11   1       55.93       72.51     12.85 o 
   3  11   1        2.96       48.31     10.98 o 
   4  11   1    19149.01    19051.05    203.73 o 
   5  11   1     9957.32     9984.74    123.75 o 
   6  11   1      332.04      308.12     25.28 o 
   7  11   1     5950.45     5826.81    109.10 o 
   8  11   1     5518.17     5607.20    129.38 o 
  -7  12   1     1364.53     1376.85     70.26 o 
  -6  12   1    11077.11    11328.38    151.55 o 
  -5  12   1        9.89       31.46     12.14 o 
  -4  12   1      150.20      205.59     30.85 o 
  -3  12   1       56.31      119.22     25.21 o 
  -2  12   1     2294.59     2293.30     58.64 o 
  -1  12   1      999.93      962.57     37.74 o 
   0  12   1     1640.23     1735.12     53.81 o 
   1  12   1       75.71       93.31     15.83 o 
   2  12   1    11622.51    11505.31    137.93 o 
   3  12   1     1228.31     1217.12     40.25 o 
   4  12   1    13441.30    13563.04    166.83 o 
   5  12   1      499.87      479.98     31.53 o 
   6  12   1     1730.81     1756.59     57.18 o 
   7  12   1     7886.57     8151.17    327.27 o 
  -4  13   1     3752.38     3762.95    126.28 o 
  -3  13   1     1273.81     1292.71     62.46 o 
  -2  13   1     1296.14     1225.56     48.73 o 
  -1  13   1      664.40      713.61     38.49 o 
   0  13   1      118.49      133.03     22.74 o 
   1  13   1     3695.54     3644.81     85.91 o 
   2  13   1     2313.24     2344.02     82.94 o 
   3  13   1      922.80      818.21     58.03 o 
   4  13   1      990.78     1019.94    107.85 o 
 -15   0   2        2.31       50.04     21.30 o 
 -14   0   2    25997.81    28452.51    557.14 o 
 -13   0   2     1730.96     1911.40     82.16 o 
 -12   0   2    97953.47   102781.38   1487.23 o 
 -11   0   2     1681.58     1755.51     71.69 o 
 -10   0   2      868.09     1014.37     55.57 o 
  -9   0   2     5474.42     5454.66     86.01 o 
  -8   0   2    13670.19    13329.69    136.36 o 
  -7   0   2    25462.73    25738.88    208.48 o 
  -6   0   2    32733.23    31369.31    242.66 o 
  -5   0   2      130.64       71.50     14.01 o 
  -4   0   2   365202.38   342319.75   3533.39 o 
  -3   0   2     3290.22     3267.47     37.31 o 
  -2   0   2    10104.50    10373.37    108.03 o 
  -1   0   2    31734.43    31626.69    348.65 o 
   0   0   2   158699.92   153540.42   1836.47 o 
   1   0   2       13.93       47.35      5.04 o 
   2   0   2     8750.75     9047.67     82.79 o 
   3   0   2    12154.46    12320.41    112.30 o 
   4   0   2   269792.25   249710.61   3981.05 o 
   5   0   2     1292.01     1173.92     24.06 o 
   6   0   2    44332.96    46227.95    348.99 o 
   7   0   2    19717.68    20079.80    191.47 o 
   8   0   2      400.70      432.04     24.03 o 
   9   0   2      226.19      222.59     21.01 o 
  10   0   2     2362.40     2378.17    125.71 o 
  11   0   2      949.43      847.82     56.24 o 
  12   0   2    27163.93    28939.64    584.38 o 
  13   0   2     8163.05     8127.92    193.84 o 
  14   0   2       42.43      107.22     67.60 o 
 -15   1   2     5440.23     5666.49    112.18 o 
 -14   1   2      161.23      183.32     23.17 o 
 -13   1   2    13407.68    13979.67    197.49 o 
 -12   1   2    15431.24    16153.77    202.34 o 
 -11   1   2    52239.51    53553.95    477.32 o 
 -10   1   2     1077.52     1084.33     28.09 o 
  -9   1   2    11004.38    11403.61     95.41 o 
  -8   1   2     9930.94     9909.33     74.10 o 
  -7   1   2      171.22      205.31      9.97 o 
  -6   1   2    11911.42    12028.64     78.69 o 
  -5   1   2    17043.01    16213.03    106.59 o 
  -4   1   2     5242.32     5128.81     36.87 o 
  -3   1   2    23274.63    23767.69    145.65 o 
  -2   1   2    15150.11    15611.33     94.84 o 
  -1   1   2       52.70      133.81     14.73 o 
   0   1   2     9223.19     9425.88     54.32 o 
   1   1   2    34322.26    35201.81    321.10 o 
   2   1   2    11533.33    11930.70     75.22 o 
   3   1   2   150655.14   146847.77   1787.76 o 
   4   1   2     8359.37     8539.96     65.99 o 
   5   1   2    15361.78    15783.29    101.45 o 
   6   1   2      646.49      685.14     16.94 o 
   7   1   2     2259.31     2201.80     33.03 o 
   8   1   2     5041.87     4961.26     56.00 o 
   9   1   2     2298.22     2296.37     43.56 o 
  10   1   2     1478.10     1461.83     40.68 o 
  11   1   2    49332.19    50809.05    469.50 o 
  12   1   2     1478.85     1447.48     52.66 o 
  13   1   2    17348.64    18186.77    226.96 o 
  14   1   2     3798.51     3801.93     92.13 o 
 -15   2   2      339.47      296.30     39.02 o 
 -14   2   2     9358.03     9711.46    148.04 o 
 -13   2   2     1029.80      981.78     41.82 o 
 -12   2   2     3647.91     3674.15     78.27 o 
 -11   2   2     2515.82     2535.90     55.53 o 
 -10   2   2      433.04      454.73     18.37 o 
  -9   2   2       96.66      122.36     10.62 o 
  -8   2   2     1778.34     1733.66     31.04 o 
  -7   2   2    20330.65    20823.37    129.74 o 
  -6   2   2    31966.15    32786.68    179.75 o 
  -5   2   2     6036.30     6093.76     50.12 o 
  -4   2   2    33084.22    32464.26    179.30 o 
  -3   2   2    29612.79    30153.18    165.06 o 
  -2   2   2    31245.88    32416.14    259.43 o 
  -1   2   2     8894.28     9218.00     56.95 o 
   0   2   2     1080.00     1146.62     22.48 o 
   1   2   2     4891.63     4864.10     33.92 o 
   2   2   2    46387.38    48768.67    269.85 o 
   3   2   2     9095.82     9087.39     65.18 o 
   4   2   2    22695.71    23916.22    144.65 o 
   5   2   2      447.66      459.40     11.61 o 
   6   2   2    41838.55    41474.36    235.24 o 
   7   2   2      646.41      605.85     16.23 o 
   8   2   2    19089.06    19261.39    152.81 o 
   9   2   2     6640.15     6465.80     77.41 o 
  10   2   2       26.90      113.70     31.43 o 
  11   2   2     2855.60     2789.59     58.03 o 
  12   2   2      128.83      162.36     22.55 o 
  13   2   2     1927.94     1915.23     68.80 o 
  14   2   2     7408.80     7657.80    150.23 o 
 -14   3   2     3476.94     3439.73    124.16 o 
 -13   3   2     4981.67     4883.00    104.10 o 
 -12   3   2        2.17       27.80     11.00 o 
 -11   3   2      609.20      652.88     37.78 o 
 -10   3   2      766.06      723.32     23.06 o 
  -9   3   2    63917.41    64870.16    467.70 o 
  -8   3   2      478.68      463.88     14.43 o 
  -7   3   2    93227.41    94618.44    598.01 o 
  -6   3   2      353.04      371.37     17.22 o 
  -5   3   2    52694.65    53647.64    322.33 o 
  -4   3   2       17.55       64.38      7.83 o 
  -3   3   2     1717.86     1888.40     19.23 o 
  -2   3   2    16675.32    16899.66     98.59 o 
  -1   3   2   162565.67   152428.38   2008.75 o 
   0   3   2    14886.80    15475.98     86.72 o 
   1   3   2   118656.98   115584.45    805.13 o 
   2   3   2        5.62       50.42      6.58 o 
   3   3   2       57.83       99.02     11.14 o 
   4   3   2      488.82      479.77     17.66 o 
   5   3   2       12.79       55.84     11.89 o 
   6   3   2     3699.27     3667.52     38.31 o 
   7   3   2    24865.69    25041.05    171.17 o 
   8   3   2     4285.64     4195.66     55.87 o 
   9   3   2    11951.92    12221.46    114.19 o 
  10   3   2     4298.69     4270.76     65.23 o 
  11   3   2      243.38      319.98     37.27 o 
  12   3   2     1757.37     1748.17     58.00 o 
  13   3   2      564.24      601.32     42.22 o 
  14   3   2     2911.51     2947.27    185.78 o 
 -14   4   2     3930.61     3960.89    132.98 o 
 -13   4   2      214.15      210.94     37.21 o 
 -12   4   2     7097.73     7001.78    126.05 o 
 -11   4   2      861.52      800.46     35.28 o 
 -10   4   2     6276.40     6241.13     80.53 o 
  -9   4   2     1746.65     1714.40     35.61 o 
  -8   4   2    71882.68    72932.81    418.12 o 
  -7   4   2     1772.98     1779.90     25.72 o 
  -6   4   2     6989.84     7040.69     59.36 o 
  -5   4   2      677.47      622.35     11.58 o 
  -4   4   2    37506.67    37706.67    209.89 o 
  -3   4   2     7381.40     8211.24     59.78 o 
  -2   4   2     1763.97     1332.69     20.28 o 
  -1   4   2     2695.56     2876.74     26.75 o 
   0   4   2   119452.33   115292.68    927.88 o 
   1   4   2      648.00      672.03     12.66 o 
   2   4   2      116.24      138.73      9.86 o 
   3   4   2      826.43      778.01     12.42 o 
   4   4   2    14642.53    14725.68     96.61 o 
   5   4   2      326.96      328.35     12.63 o 
   6   4   2    35325.40    35688.14    209.64 o 
   7   4   2      614.55      620.23     19.06 o 
   8   4   2    54680.95    54936.72    387.72 o 
   9   4   2        3.20       29.83      9.72 o 
  10   4   2     1740.99     1786.53     54.61 o 
  11   4   2        0.20       16.77     13.80 o 
  12   4   2     5700.99     5576.31    117.62 o 
  13   4   2       85.16      105.51     22.62 o 
 -13   5   2      542.84      528.89     43.92 o 
 -12   5   2      551.14      528.97     37.48 o 
 -11   5   2       23.21       79.68     19.47 o 
 -10   5   2      491.40      473.11     23.58 o 
  -9   5   2    31022.36    31442.01    241.79 o 
  -8   5   2      158.19      179.10     13.62 o 
  -7   5   2     1878.60     1849.13     31.56 o 
  -6   5   2      619.26      617.11     15.44 o 
  -5   5   2      817.31      869.18     17.72 o 
  -4   5   2     1678.05     1706.13     22.47 o 
  -3   5   2      455.05      473.29     17.82 o 
  -2   5   2     1048.85     1005.22     16.14 o 
  -1   5   2    16598.47    16129.28    103.98 o 
   0   5   2      631.58      535.98     10.90 o 
   1   5   2    14011.79    14085.10     91.14 o 
   2   5   2     9828.31     9920.62     70.74 o 
   3   5   2     1245.42     1378.62     19.66 o 
   4   5   2      139.96      166.77     11.00 o 
   5   5   2      281.18      311.77     12.65 o 
   6   5   2     2453.32     2444.21     34.21 o 
   7   5   2    23309.24    23863.06    193.25 o 
   8   5   2       82.03       89.79     12.28 o 
   9   5   2     9802.96     9489.67    112.16 o 
  10   5   2     3637.41     3545.41     64.11 o 
  11   5   2     2972.28     2935.02     65.25 o 
  12   5   2      179.83      177.15     25.82 o 
  13   5   2        7.51       51.00     23.90 o 
 -13   6   2       72.93       88.03     19.97 o 
 -12   6   2     4962.80     4952.05    110.18 o 
 -11   6   2     6696.48     6982.18    116.16 o 
 -10   6   2     2987.94     3052.05     70.77 o 
  -9   6   2      197.71      202.25     15.52 o 
  -8   6   2     1122.81     1227.52     62.52 o 
  -7   6   2     4326.89     4309.53     55.76 o 
  -6   6   2      104.62      173.45     20.20 o 
  -5   6   2     5352.98     5135.24     54.93 o 
  -4   6   2    11619.87    11708.65     88.11 o 
  -3   6   2    11860.01    11971.48     83.35 o 
  -2   6   2      114.81      151.22     10.12 o 
  -1   6   2     7987.46     7959.01     62.48 o 
   0   6   2     4047.93     4060.96     39.40 o 
   1   6   2     1516.05     1524.56     21.84 o 
   2   6   2     7140.70     6768.79     55.97 o 
   3   6   2    16431.29    16721.54    106.95 o 
   4   6   2     8207.75     7923.25     73.15 o 
   5   6   2       63.03       72.64      8.23 o 
   6   6   2     5853.30     5525.13     65.21 o 
   7   6   2     4089.67     4092.17     60.83 o 
   8   6   2       96.40      171.60     29.21 o 
   9   6   2      311.85      290.22     20.85 o 
  10   6   2     3663.78     3788.96    105.92 o 
  11   6   2     4236.82     4221.26     81.59 o 
  12   6   2     3374.64     3271.20     98.42 o 
  13   6   2     1573.12     1493.49     94.35 o 
 -13   7   2    13449.47    14353.56    651.18 o 
 -12   7   2     1967.78     1844.47     66.68 o 
 -11   7   2     5478.36     5408.14    102.64 o 
 -10   7   2       70.99      122.25     18.47 o 
  -9   7   2    35845.88    36997.85    302.25 o 
  -8   7   2     1221.98     1173.13     34.19 o 
  -7   7   2     6850.08     6675.18     75.56 o 
  -6   7   2       57.47       75.03      9.58 o 
  -5   7   2    53489.63    53661.72    335.32 o 
  -4   7   2      604.07      682.20     18.95 o 
  -3   7   2    16889.37    16803.27    122.62 o 
  -2   7   2      295.86      309.11     18.13 o 
  -1   7   2    17774.68    17614.17    140.62 o 
   0   7   2    12135.17    12106.21     97.01 o 
   1   7   2    30378.12    30450.40    202.04 o 
   2   7   2        0.39       37.09      6.70 o 
   3   7   2    18385.19    18381.87    141.40 o 
   4   7   2    11878.56    11800.72    104.71 o 
   5   7   2    44730.24    44654.71    319.87 o 
   6   7   2     3162.05     3053.53     48.06 o 
   7   7   2     6097.50     5896.89     77.77 o 
   8   7   2     4583.61     4439.77     72.58 o 
   9   7   2     6061.12     6041.81     95.05 o 
  10   7   2     1469.30     1539.58     48.34 o 
  11   7   2     2109.76     1976.43     55.94 o 
  12   7   2      819.48      840.05     47.11 o 
 -12   8   2     9008.72     9414.93    187.08 o 
 -11   8   2     3483.95     3583.72     84.08 o 
 -10   8   2     1055.53     1097.92     44.72 o 
  -9   8   2      483.93      489.10     25.80 o 
  -8   8   2    14312.03    14076.38    147.58 o 
  -7   8   2     8616.51     8673.69     98.16 o 
  -6   8   2        2.65       98.93     19.20 o 
  -5   8   2       78.92      131.71     12.16 o 
  -4   8   2     6654.94     6562.45     72.13 o 
  -3   8   2     1523.35     1500.09     33.05 o 
  -2   8   2      943.46      985.44     24.62 o 
  -1   8   2     3361.04     3215.54     46.36 o 
   0   8   2     8886.76     8785.46     95.95 o 
   1   8   2      263.62      279.09     16.12 o 
   2   8   2    11714.26    11672.10    124.16 o 
   3   8   2     2402.06     2310.28     39.78 o 
   4   8   2     4637.19     4523.32     63.75 o 
   5   8   2     2822.33     2724.13     48.84 o 
   6   8   2    13683.27    13894.71    127.33 o 
   7   8   2     3699.29     3611.88     60.68 o 
   8   8   2    21121.28    21167.79    202.59 o 
   9   8   2     1082.13     1003.52     35.68 o 
  10   8   2    11017.21    11081.46    164.65 o 
  11   8   2      862.38      829.59     37.38 o 
  12   8   2    11381.10    11222.15    392.87 o 
 -11   9   2      639.49      670.30     49.78 o 
 -10   9   2     3473.66     3445.83     82.00 o 
  -9   9   2     8247.96     8494.35    118.35 o 
  -8   9   2     1901.81     1953.09     61.59 o 
  -7   9   2     1429.95     1407.16     38.78 o 
  -6   9   2    24452.91    24493.15    253.90 o 
  -5   9   2     4304.82     4082.71     72.07 o 
  -4   9   2        2.82       25.06      9.18 o 
  -3   9   2     4475.85     4419.09     63.47 o 
  -2   9   2    27866.32    27942.98    222.08 o 
  -1   9   2    23244.03    23555.50    191.98 o 
   0   9   2     4805.23     4781.21     61.71 o 
   1   9   2    20507.20    20452.36    172.67 o 
   2   9   2    16635.02    16837.77    150.45 o 
   3   9   2      256.88      260.41     16.99 o 
   4   9   2     5779.73     5672.50     80.21 o 
   5   9   2     8456.18     8284.48    102.69 o 
   6   9   2     2952.08     2941.57     54.29 o 
   7   9   2      284.90      291.34     21.92 o 
   8   9   2     5828.29     5854.33     96.73 o 
   9   9   2     4001.36     3989.34     80.14 o 
  10   9   2     1077.86     1025.25     40.76 o 
  11   9   2     1609.06     1638.26    113.93 o 
 -10  10   2       38.92      147.60     56.15 o 
  -9  10   2      228.45      187.78     22.66 o 
  -8  10   2     4077.85     4006.95     85.76 o 
  -7  10   2        3.51       35.73     11.83 o 
  -6  10   2     5153.68     4903.31     84.56 o 
  -5  10   2       18.87       57.08     12.30 o 
  -4  10   2    36902.72    36780.92    324.96 o 
  -3  10   2       33.41       54.84     11.88 o 
  -2  10   2      101.17      140.42     16.46 o 
  -1  10   2      424.79      417.06     20.28 o 
   0  10   2    21655.81    21766.93    186.43 o 
   1  10   2     3948.96     3910.06     61.18 o 
   2  10   2     2196.28     2060.26     43.50 o 
   3  10   2     1725.50     1563.23     41.18 o 
   4  10   2    19160.11    18815.43    183.06 o 
   5  10   2     7144.13     7109.71     97.46 o 
   6  10   2     7079.28     7177.01    107.73 o 
   7  10   2      916.24      919.10     36.49 o 
   8  10   2       96.06      164.33     20.67 o 
   9  10   2    13272.62    13659.47    199.29 o 
  -9  11   2      152.55      217.36     50.35 o 
  -8  11   2     7663.29     8179.84    132.68 o 
  -7  11   2       37.54       70.90     15.98 o 
  -6  11   2     4383.27     4401.09     83.13 o 
  -5  11   2     7537.54     7248.09    110.15 o 
  -4  11   2       23.26       56.09     12.79 o 
  -3  11   2     5078.55     4920.12     85.70 o 
  -2  11   2    14284.05    14507.93    156.18 o 
  -1  11   2     3866.72     3682.22     67.69 o 
   0  11   2      359.86      384.24     36.04 o 
   1  11   2     4554.27     4526.67     74.41 o 
   2  11   2     4143.42     4029.10     71.02 o 
   3  11   2    18503.07    18166.89    182.71 o 
   4  11   2      642.67      665.58     29.67 o 
   5  11   2     2757.89     2760.68     59.59 o 
   6  11   2     1382.83     1353.54     45.54 o 
   7  11   2     6761.15     6810.72    110.15 o 
   8  11   2      155.40      154.24     30.49 o 
  -7  12   2     2541.48     2457.29    112.72 o 
  -6  12   2     9037.85     9318.46    144.34 o 
  -5  12   2     2315.67     2219.68     59.59 o 
  -4  12   2    16044.48    16235.73    188.49 o 
  -3  12   2      108.41      127.68     17.79 o 
  -2  12   2     2020.28     2112.92     68.36 o 
  -1  12   2     3251.28     3191.50     69.92 o 
   0  12   2     2496.68     2439.91     60.48 o 
   1  12   2      970.83      917.43     37.58 o 
   2  12   2      303.36      274.95     24.55 o 
   3  12   2     7191.38     7319.06    113.39 o 
   4  12   2    26504.91    27027.14    251.99 o 
   5  12   2      133.35      132.96     17.44 o 
   6  12   2     8868.33     9011.10    201.71 o 
  -4  13   2       71.71      134.25     30.01 o 
  -3  13   2     1691.59     1637.19     70.08 o 
  -2  13   2     3820.53     3853.53    122.33 o 
  -1  13   2     5329.55     5281.07    103.09 o 
   0  13   2      878.02      824.56     41.50 o 
   1  13   2     3719.83     3716.85    123.96 o 
   2  13   2     5419.99     5658.67    134.52 o 
   3  13   2     4690.21     4900.97    137.33 o 
   4  13   2      226.65      298.07     70.84 o 
 -15   1   3     3724.90     3762.70     88.52 o 
 -14   1   3       72.93      102.54     17.78 o 
 -13   1   3     4479.65     4765.62     93.40 o 
 -12   1   3      444.40      478.30     30.50 o 
 -11   1   3     3571.09     3585.99     55.67 o 
 -10   1   3      737.27      708.19     21.17 o 
  -9   1   3       91.19      119.61     18.44 o 
  -8   1   3       14.50       55.59      9.55 o 
  -7   1   3     8617.92     8463.11     67.44 o 
  -6   1   3     6707.54     6889.14     49.00 o 
  -5   1   3    38183.00    39478.77    206.88 o 
  -4   1   3    29281.31    30248.50    159.70 o 
  -3   1   3    14423.52    14559.72     87.02 o 
  -2   1   3      111.34      115.68      9.83 o 
  -1   1   3      146.42      239.93     14.06 o 
   0   1   3     1861.03     1905.05     18.05 o 
   1   1   3     1082.91     1406.58     18.94 o 
   2   1   3       23.40       72.94      6.45 o 
   3   1   3    52177.13    52524.40    265.86 o 
   4   1   3     2517.77     2475.71     27.12 o 
   5   1   3    26086.61    27063.84    157.30 o 
   6   1   3      681.64      614.19     15.11 o 
   7   1   3    11203.50    11198.24     93.96 o 
   8   1   3     5649.88     5514.96     65.04 o 
   9   1   3    21365.16    21734.74    172.58 o 
  10   1   3     3645.58     3517.95     58.68 o 
  11   1   3    24394.09    24817.30    213.62 o 
  12   1   3      321.85      331.02     30.63 o 
  13   1   3    11583.76    11905.65    175.02 o 
  14   1   3        4.57        2.08     22.86 o 
 -15   2   3     5168.85     5445.60    212.37 o 
 -14   2   3    12346.22    12868.52    194.24 o 
 -13   2   3      557.44      522.21     32.81 o 
 -12   2   3     2385.05     2346.25     55.05 o 
 -11   2   3     1707.26     1675.92     37.27 o 
 -10   2   3    13149.98    13588.69    125.78 o 
  -9   2   3     6462.59     6197.45     63.54 o 
  -8   2   3     3826.23     3701.54     44.12 o 
  -7   2   3     1176.23     1201.31     19.05 o 
  -6   2   3   182722.14   181272.91    934.22 o 
  -5   2   3     4438.81     4688.48     38.66 o 
  -4   2   3     1870.73     1605.83     18.62 o 
  -3   2   3    16941.81    17117.67     98.40 o 
  -2   2   3    71040.59    69555.20    602.17 o 
  -1   2   3     4308.72     4459.02     30.71 o 
   0   2   3     3853.20     4052.85     30.19 o 
   1   2   3     3619.52     3487.94     31.62 o 
   2   2   3   173404.77   166624.03   1357.64 o 
   3   2   3      344.55      410.55      9.00 o 
   4   2   3    37923.23    39196.99    217.68 o 
   5   2   3     1399.63     1375.60     19.80 o 
   6   2   3    64956.75    65707.23    386.62 o 
   7   2   3     4056.57     4002.99     48.74 o 
   8   2   3       10.69       98.06     23.75 o 
   9   2   3      194.02      196.99     15.73 o 
  10   2   3    21897.67    22176.14    192.58 o 
  11   2   3      383.43      354.07     22.07 o 
  12   2   3     4930.88     4964.15    101.24 o 
  13   2   3     1457.13     1391.30     60.47 o 
  14   2   3     6447.65     7382.68    349.39 o 
 -15   3   3     4913.00     4782.08    244.39 o 
 -14   3   3     1951.89     1899.29     88.73 o 
 -13   3   3    10338.00    10537.79    185.80 o 
 -12   3   3        0.11       48.11     14.38 o 
 -11   3   3     5112.97     5125.18     69.58 o 
 -10   3   3     2115.64     2062.54     38.16 o 
  -9   3   3      408.34      420.00     19.77 o 
  -8   3   3     5020.03     4820.35     49.28 o 
  -7   3   3     5762.28     5790.05     50.39 o 
  -6   3   3     2396.17     2311.54     27.11 o 
  -5   3   3     9285.53     9141.54     64.54 o 
  -4   3   3     6185.89     6286.68     50.53 o 
  -3   3   3      501.85      675.44     11.74 o 
  -2   3   3     7029.30     6868.17     46.41 o 
  -1   3   3      333.16      401.66     10.63 o 
   0   3   3       38.96      107.42     11.93 o 
   1   3   3    53281.89    52660.98    336.89 o 
   2   3   3    14239.07    14269.68     86.78 o 
   3   3   3    19603.69    20779.75    116.81 o 
   4   3   3     1765.25     1750.93     22.91 o 
   5   3   3     5824.27     5580.12     50.45 o 
   6   3   3    18095.67    18284.37    131.37 o 
   7   3   3     2430.25     2360.40     36.56 o 
   8   3   3      321.01      380.04     17.69 o 
   9   3   3    54286.20    55071.59    371.67 o 
  10   3   3     5082.19     4964.11     77.11 o 
  11   3   3     8418.78     8219.71    108.39 o 
  12   3   3     2384.24     2300.82     68.04 o 
  13   3   3     4474.34     4561.95    111.14 o 
 -14   4   3     1229.01     1183.11     72.18 o 
 -13   4   3    10725.77    11040.80    195.83 o 
 -12   4   3      251.92      257.92     30.89 o 
 -11   4   3      762.31      734.44     28.00 o 
 -10   4   3      338.69      335.11     18.30 o 
  -9   4   3    28425.99    28923.16    222.87 o 
  -8   4   3    30956.39    31533.00    220.61 o 
  -7   4   3     5825.22     5862.04     52.27 o 
  -6   4   3    26464.44    26841.63    166.45 o 
  -5   4   3    34912.94    35195.25    200.27 o 
  -4   4   3      907.62      807.36     15.88 o 
  -3   4   3    15360.27    15515.55     97.63 o 
  -2   4   3      633.50      782.44     14.98 o 
  -1   4   3     2409.73     2318.55     23.25 o 
   0   4   3     2051.19     2137.81     22.62 o 
   1   4   3    23994.85    24336.49    139.60 o 
   2   4   3    19549.83    19793.58    114.20 o 
   3   4   3      829.83      803.38     12.79 o 
   4   4   3    54855.69    55976.03    306.65 o 
   5   4   3    10306.67    10206.80     76.11 o 
   6   4   3    24423.80    24927.06    164.45 o 
   7   4   3     1971.95     1854.75     34.69 o 
   8   4   3      540.53      639.10     29.03 o 
   9   4   3      273.06      282.64     18.76 o 
  10   4   3       42.17       97.15     24.99 o 
  11   4   3     3507.47     3347.84     76.95 o 
  12   4   3     2365.87     2436.10     76.67 o 
  13   4   3       15.88       44.29     16.33 o 
 -14   5   3     6472.98     6434.25    290.47 o 
 -13   5   3     2111.88     2097.32     78.06 o 
 -12   5   3      332.26      351.78     32.11 o 
 -11   5   3    51744.51    54180.51    621.97 o 
 -10   5   3     2152.62     2125.92     50.64 o 
  -9   5   3    13552.22    13747.02    174.56 o 
  -8   5   3      755.91      723.00     21.03 o 
  -7   5   3       33.44       75.11      7.96 o 
  -6   5   3     5923.28     5970.23     55.72 o 
  -5   5   3     7149.58     7137.26     63.08 o 
  -4   5   3     1141.14     1005.03     16.77 o 
  -3   5   3    89176.07    88831.40    505.48 o 
  -2   5   3    13243.98    13210.78     89.59 o 
  -1   5   3   152820.30   146322.83   1507.72 o 
   0   5   3    10707.30    10730.20     69.45 o 
   1   5   3     3120.82     3272.94     34.26 o 
   2   5   3    16986.76    17377.00    118.97 o 
   3   5   3    45261.35    45979.20    257.28 o 
   4   5   3       96.12      130.23      8.69 o 
   5   5   3    25140.49    25232.12    172.43 o 
   6   5   3     8718.81     8505.77     79.59 o 
   7   5   3    64076.13    65168.72    450.41 o 
   8   5   3      854.79      815.33     28.91 o 
   9   5   3     5964.36     5664.71     83.36 o 
  10   5   3      114.38      119.42     17.80 o 
  11   5   3     2931.94     2763.99     70.58 o 
  12   5   3     6091.52     6185.29    128.90 o 
  13   5   3    10042.40     9763.10    263.78 o 
 -14   6   3     2618.82     2708.14    177.68 o 
 -13   6   3        5.44      149.88     65.93 o 
 -12   6   3      446.57      458.24     36.53 o 
 -11   6   3     1417.04     1381.59     48.49 o 
 -10   6   3    44329.88    45948.64    399.18 o 
  -9   6   3     2136.46     2127.37     50.49 o 
  -8   6   3     7188.81     7544.52    178.70 o 
  -7   6   3     1109.33     1038.88     27.67 o 
  -6   6   3     1013.54     1017.06     22.89 o 
  -5   6   3      439.24      388.00     14.22 o 
  -4   6   3    14886.02    15027.83    110.50 o 
  -3   6   3    18188.49    18545.59    122.30 o 
  -2   6   3    39012.11    39308.20    231.63 o 
  -1   6   3      874.50      881.44     21.65 o 
   0   6   3      609.20      588.10     16.15 o 
   1   6   3    29267.26    29165.27    179.69 o 
   2   6   3     1821.44     1704.85     24.68 o 
   3   6   3     2740.22     2729.77     32.65 o 
   4   6   3    33108.45    33323.88    195.15 o 
   5   6   3     2874.41     2740.49     39.77 o 
   6   6   3    72883.51    72864.68    496.88 o 
   7   6   3     6840.04     6765.46     89.83 o 
   8   6   3     3598.58     3435.34     62.40 o 
   9   6   3       33.23       43.89     13.69 o 
  10   6   3    24209.23    24388.23    228.05 o 
  11   6   3     3888.25     3888.36     79.31 o 
  12   6   3     6578.97     6562.41    134.62 o 
 -13   7   3     2979.93     3145.08    118.01 o 
 -12   7   3     6005.80     6327.57    169.87 o 
 -11   7   3    22241.13    23519.84    316.35 o 
 -10   7   3     4123.36     4072.98     76.64 o 
  -9   7   3    29524.05    29743.83    274.97 o 
  -8   7   3     9233.17     9424.90    110.45 o 
  -7   7   3     4540.79     4416.09     62.83 o 
  -6   7   3      776.46      748.83     24.18 o 
  -5   7   3     1045.99      998.99     25.09 o 
  -4   7   3    49683.24    50015.32    312.14 o 
  -3   7   3    39606.81    40215.95    255.35 o 
  -2   7   3     2839.20     2742.11     36.96 o 
  -1   7   3    66544.57    66314.27    582.59 o 
   0   7   3     5154.54     5076.84     50.68 o 
   1   7   3     1834.02     1773.75     30.05 o 
   2   7   3     3080.57     2920.32     42.19 o 
   3   7   3      398.31      410.32     17.27 o 
   4   7   3     8727.43     8768.76     82.28 o 
   5   7   3    14145.06    14068.36    116.33 o 
   6   7   3     1126.37     1080.16     30.92 o 
   7   7   3    36692.68    36742.72    414.10 o 
   8   7   3        1.40       48.52     13.05 o 
   9   7   3     2761.57     2690.44     57.84 o 
  10   7   3      469.99      454.36     26.88 o 
  11   7   3     3236.00     3052.09     71.06 o 
  12   7   3       16.90       45.96     32.93 o 
 -12   8   3     1058.45     1050.40     98.66 o 
 -11   8   3     2805.46     2860.66     74.61 o 
 -10   8   3      590.91      598.84     30.82 o 
  -9   8   3       71.31       97.62     15.01 o 
  -8   8   3    15101.54    15431.69    167.66 o 
  -7   8   3     2006.72     1964.64     41.98 o 
  -6   8   3    15290.09    15175.69    158.82 o 
  -5   8   3     4317.29     4240.00     60.46 o 
  -4   8   3     5349.81     5106.71     66.12 o 
  -3   8   3       35.81       76.49      9.57 o 
  -2   8   3      616.63      604.87     19.74 o 
  -1   8   3     5683.53     5506.36     64.02 o 
   0   8   3      967.36      975.44     25.01 o 
   1   8   3      391.50      388.66     17.04 o 
   2   8   3    29084.61    29476.08    213.25 o 
   3   8   3    10304.93    10152.06     97.72 o 
   4   8   3    35778.57    35642.71    314.88 o 
   5   8   3       91.67      130.05     13.21 o 
   6   8   3     2265.22     2184.65     45.71 o 
   7   8   3    13227.04    13040.70    143.62 o 
   8   8   3       72.28      129.75     15.75 o 
   9   8   3      468.54      452.84     27.51 o 
  10   8   3    13768.82    13875.60    159.53 o 
  11   8   3     1724.51     1712.05     62.90 o 
 -12   9   3      550.07      618.75    104.98 o 
 -11   9   3       11.91       76.88     28.55 o 
 -10   9   3      406.06      437.01     31.67 o 
  -9   9   3      340.21      335.98     27.81 o 
  -8   9   3     1981.05     1936.72     50.31 o 
  -7   9   3    23953.65    24185.38    233.55 o 
  -6   9   3     1716.43     1585.68     40.59 o 
  -5   9   3    24822.53    25084.41    237.64 o 
  -4   9   3     1005.69     1007.52     31.81 o 
  -3   9   3      279.23      307.53     21.34 o 
  -2   9   3       56.77      109.58     15.87 o 
  -1   9   3     8300.09     8052.71     91.17 o 
   0   9   3     2213.68     2118.23     39.59 o 
   1   9   3    49013.11    49407.08    353.66 o 
   2   9   3        1.32       30.77      7.81 o 
   3   9   3    24628.57    24625.55    201.83 o 
   4   9   3       21.21       58.31     10.61 o 
   5   9   3        5.76       92.10     21.19 o 
   6   9   3     2609.67     2440.91     54.02 o 
   7   9   3      463.16      442.61     28.27 o 
   8   9   3     1959.32     1963.06     54.59 o 
   9   9   3    27414.32    28202.61    280.51 o 
  10   9   3       29.82       46.26     14.41 o 
 -10  10   3     1252.87     1050.90    112.37 o 
  -9  10   3      354.58      372.05     33.77 o 
  -8  10   3     6078.38     5981.21    106.84 o 
  -7  10   3     2549.90     2526.38     70.48 o 
  -6  10   3    28553.04    28495.15    270.41 o 
  -5  10   3     1599.80     1506.35     44.77 o 
  -4  10   3     6803.79     6645.15    126.40 o 
  -3  10   3      391.61      363.12     22.98 o 
  -2  10   3     4177.17     4075.14     68.77 o 
  -1  10   3     2440.96     2262.85     49.86 o 
   0  10   3    11883.98    11775.37    128.61 o 
   1  10   3     1007.77      909.54     31.05 o 
   2  10   3    36492.59    36718.14    282.56 o 
   3  10   3     4944.03     4904.04     76.91 o 
   4  10   3       73.68      126.87     21.42 o 
   5  10   3      271.55      262.69     20.47 o 
   6  10   3     1909.25     1796.15     50.49 o 
   7  10   3     4798.46     4773.73     94.69 o 
   8  10   3     4094.64     4004.11     87.54 o 
   9  10   3      939.95      909.47     46.81 o 
  -9  11   3      298.91      336.70     67.53 o 
  -8  11   3    15789.65    16487.66    207.25 o 
  -7  11   3    22992.68    23729.75    265.01 o 
  -6  11   3     3456.11     3381.69     72.50 o 
  -5  11   3     5991.24     5773.76     96.62 o 
  -4  11   3    15693.48    16031.19    181.28 o 
  -3  11   3      583.44      496.20     28.80 o 
  -2  11   3     5328.22     5318.05     83.95 o 
  -1  11   3      236.39      328.50     36.58 o 
   0  11   3    11160.33    10911.47    137.67 o 
   1  11   3     6506.57     6386.24     91.52 o 
   2  11   3       65.44       92.87     15.26 o 
   3  11   3     8808.33     8531.78    130.28 o 
   4  11   3     4648.03     4632.06     79.17 o 
   5  11   3     4164.15     4187.27     81.79 o 
   6  11   3      725.49      709.99     34.63 o 
   7  11   3      526.72      449.79     35.99 o 
   8  11   3     1190.99     1137.92     64.60 o 
  -7  12   3      496.35      479.87     78.44 o 
  -6  12   3     2405.73     2396.82     63.29 o 
  -5  12   3       19.43       45.05     12.96 o 
  -4  12   3     1050.68     1009.08     42.92 o 
  -3  12   3      208.00      230.19     22.65 o 
  -2  12   3    17457.49    17871.45    198.90 o 
  -1  12   3     2414.43     2481.59     61.67 o 
   0  12   3     7148.23     7174.08    111.08 o 
   1  12   3       35.99       45.73     15.75 o 
   2  12   3     1490.83     1520.84     51.98 o 
   3  12   3     8790.06     8793.81    127.32 o 
   4  12   3      438.20      486.55     31.33 o 
   5  12   3      172.16      133.66     24.58 o 
   6  12   3     8228.31     8510.67    296.17 o 
  -4  13   3     2907.30     3042.43    142.23 o 
  -3  13   3     2570.40     2516.54     87.71 o 
  -2  13   3     4364.69     4307.61    131.14 o 
  -1  13   3     1408.62     1513.78     64.77 o 
   0  13   3     5482.29     5626.63    135.94 o 
   1  13   3     1674.38     1626.37     82.15 o 
   2  13   3     1114.51     1124.50     67.81 o 
   3  13   3      704.44      739.06     55.84 o 
   4  13   3     1154.54     1100.85    114.26 o 
 -15   0   4      847.27      922.32     80.72 o 
 -14   0   4     4965.83     5008.19    140.47 o 
 -13   0   4      172.43      161.62     28.77 o 
 -12   0   4    35208.96    36580.89    421.20 o 
 -11   0   4     7722.02     7899.96    118.39 o 
 -10   0   4    86004.16    86990.23   1028.90 o 
  -9   0   4     7989.55     7887.65    109.87 o 
  -8   0   4   151675.86   150112.47   1149.03 o 
  -7   0   4    40551.95    40961.41    339.43 o 
  -6   0   4      246.30      347.57     19.91 o 
  -5   0   4      306.64      214.45     16.53 o 
  -4   0   4    19790.53    18334.55    172.60 o 
  -3   0   4      870.06      809.17     13.95 o 
  -2   0   4   237489.52   208046.70   4467.44 o 
  -1   0   4    32638.67    33504.88    243.16 o 
   0   0   4   179321.22   175816.44   1921.27 o 
   1   0   4     9122.81     9764.04     96.97 o 
   2   0   4      365.13      604.20     27.98 o 
   3   0   4    14625.05    15525.87    153.47 o 
   4   0   4     2156.63     2236.12     42.30 o 
   5   0   4    29075.68    28909.48    252.04 o 
   6   0   4    16650.48    16701.66    165.11 o 
   7   0   4      232.57      259.44     20.56 o 
   8   0   4    22477.14    22323.08    245.27 o 
   9   0   4    16118.06    16568.10    202.54 o 
  10   0   4     9470.40     9578.61    144.45 o 
  11   0   4      647.14      658.38     41.71 o 
  12   0   4      175.41      269.03     41.05 o 
  13   0   4     3685.09     3723.42    129.41 o 
  14   0   4     7842.42     8331.31    354.86 o 
 -15   1   4    17719.35    18470.79    252.37 o 
 -14   1   4       66.25       83.80     18.78 o 
 -13   1   4       66.27      137.72     18.85 o 
 -12   1   4     7644.79     7487.74     90.18 o 
 -11   1   4     2247.52     2229.61     45.13 o 
 -10   1   4      900.30      927.94     24.35 o 
  -9   1   4    36921.31    36784.57    251.00 o 
  -8   1   4     8548.77     8351.79     73.54 o 
  -7   1   4     7332.96     7218.20     61.24 o 
  -6   1   4    13655.96    13683.36    101.64 o 
  -5   1   4      124.78      268.96     17.46 o 
  -4   1   4     2530.27     2447.84     23.54 o 
  -3   1   4    33150.48    34176.57    196.69 o 
  -2   1   4     9159.52     9186.19     61.21 o 
  -1   1   4   158818.98   148238.91   1003.04 o 
   0   1   4    19942.48    20765.06    111.20 o 
   1   1   4     1183.81     1062.06     12.02 o 
   2   1   4      746.91      808.90     13.16 o 
   3   1   4    20307.10    20816.51    124.31 o 
   4   1   4    30275.55    31108.33    191.77 o 
   5   1   4    43045.56    43694.27    256.29 o 
   6   1   4     2628.20     2512.41     35.72 o 
   7   1   4   114614.29   114460.30    665.82 o 
   8   1   4     4408.10     4312.51     61.57 o 
   9   1   4    11385.73    11180.88    109.03 o 
  10   1   4     8969.57     8908.58    100.26 o 
  11   1   4     4750.28     4744.92     74.11 o 
  12   1   4      133.42      146.15     22.33 o 
  13   1   4      105.24      128.63     22.21 o 
 -15   2   4      999.31      964.12     63.01 o 
 -14   2   4       61.53      117.86     23.77 o 
 -13   2   4     2099.30     2150.44     67.24 o 
 -12   2   4     5377.52     5363.01     73.88 o 
 -11   2   4     8520.73     8526.59     94.89 o 
 -10   2   4    17929.69    17859.76    144.26 o 
  -9   2   4      729.29      678.95     18.90 o 
  -8   2   4    20593.07    20458.11    144.61 o 
  -7   2   4     1456.72     1320.91     22.30 o 
  -6   2   4    39839.76    41852.87    260.58 o 
  -5   2   4    12592.00    12373.83     89.34 o 
  -4   2   4    16316.65    16284.24     99.72 o 
  -3   2   4     6612.69     6791.88     51.29 o 
  -2   2   4     5910.24     6357.03     43.69 o 
  -1   2   4    39422.67    39906.15    205.28 o 
   0   2   4    26607.90    27181.86    146.12 o 
   1   2   4     3890.90     3877.72     30.43 o 
   2   2   4    22406.21    21412.29    127.42 o 
   3   2   4    14913.99    14760.27     83.52 o 
   4   2   4    12956.18    13236.47     86.54 o 
   5   2   4     3322.61     3269.93     36.73 o 
   6   2   4      664.23      718.10     19.15 o 
   7   2   4      247.42      284.22     14.41 o 
   8   2   4     8685.97     8446.32     82.75 o 
   9   2   4      214.27      224.19     17.02 o 
  10   2   4    17631.03    17559.22    164.84 o 
  11   2   4      428.96      411.93     24.32 o 
  12   2   4    15539.34    16104.33    189.24 o 
  13   2   4       90.31       93.00     21.81 o 
 -15   3   4     1911.62     1811.05    143.71 o 
 -14   3   4       17.42       50.59     25.07 o 
 -13   3   4    48695.73    50589.81    510.82 o 
 -12   3   4     1239.61     1227.88     42.65 o 
 -11   3   4     8936.13     8863.34    111.88 o 
 -10   3   4        0.25       55.86     10.30 o 
  -9   3   4    17909.30    17866.65    148.46 o 
  -8   3   4     1626.24     1465.98     26.52 o 
  -7   3   4     9117.89     9305.49     77.29 o 
  -6   3   4     8819.19     8838.24     67.11 o 
  -5   3   4   148709.88   149738.19    814.77 o 
  -4   3   4     2060.41     2024.86     20.38 o 
  -3   3   4    15546.43    14199.56     83.14 o 
  -2   3   4     3618.99     3751.00     29.34 o 
  -1   3   4    20136.33    20087.26    115.48 o 
   0   3   4    11041.87    10778.07     62.52 o 
   1   3   4     1880.12     1659.08     21.16 o 
   2   3   4      486.63      631.22     14.10 o 
   3   3   4    64214.33    63967.03    323.40 o 
   4   3   4     2833.86     2679.48     28.23 o 
   5   3   4    21352.28    21742.17    143.29 o 
   6   3   4     9040.56     8896.78     83.73 o 
   7   3   4     1657.22     1559.07     30.21 o 
   8   3   4     6553.14     6373.73     70.03 o 
   9   3   4    10568.03    10367.16    126.28 o 
  10   3   4     2959.27     2913.66     58.75 o 
  11   3   4     7583.39     7509.58    104.45 o 
  12   3   4       50.22       78.48     15.85 o 
  13   3   4     5455.55     5408.03    125.56 o 
 -14   4   4    11891.30    12371.08    264.77 o 
 -13   4   4      830.72      747.14     47.19 o 
 -12   4   4    31802.79    32649.47    357.49 o 
 -11   4   4       13.18       57.88     10.97 o 
 -10   4   4     7000.40     6613.24     90.79 o 
  -9   4   4       52.70      109.51     20.14 o 
  -8   4   4     5996.90     5871.19     64.18 o 
  -7   4   4      787.87      788.40     17.47 o 
  -6   4   4    45147.34    45656.33    255.68 o 
  -5   4   4       29.35       59.97      6.02 o 
  -4   4   4    98677.09   100197.41    518.58 o 
  -3   4   4     6343.04     6681.61     48.97 o 
  -2   4   4     3951.33     3785.19     33.45 o 
  -1   4   4      111.66      126.20      6.94 o 
   0   4   4    21971.28    22023.96    123.89 o 
   1   4   4     4172.29     4258.93     36.38 o 
   2   4   4    72315.42    73605.09    398.65 o 
   3   4   4        6.53       26.09      4.14 o 
   4   4   4    71175.50    71360.35    455.12 o 
   5   4   4     3979.49     3862.46     43.69 o 
   6   4   4     2034.64     1940.01     34.87 o 
   7   4   4      549.57      493.81     19.01 o 
   8   4   4     6997.83     6921.65     97.10 o 
   9   4   4     1144.24     1111.35     32.72 o 
  10   4   4    17584.67    17194.33    175.84 o 
  11   4   4       93.81      104.82     15.38 o 
  12   4   4    22852.76    23257.23    266.97 o 
  13   4   4      109.56      101.64     55.68 o 
 -14   5   4      558.99      521.19     59.54 o 
 -13   5   4     7589.31     7698.34    159.96 o 
 -12   5   4      282.65      279.97     26.70 o 
 -11   5   4     4778.11     4683.46     81.18 o 
 -10   5   4     1192.10     1254.76     42.86 o 
  -9   5   4     1795.05     1698.94     39.33 o 
  -8   5   4      258.23      253.13     16.59 o 
  -7   5   4     1459.21     1344.52     27.41 o 
  -6   5   4     1197.85     1192.85     23.41 o 
  -5   5   4    31157.25    31122.81    191.72 o 
  -4   5   4       20.18       48.59      8.34 o 
  -3   5   4     9440.80    10148.05     71.57 o 
  -2   5   4     4816.38     4846.63     41.68 o 
  -1   5   4     4298.44     4499.43     37.44 o 
   0   5   4     2839.60     2759.65     27.47 o 
   1   5   4     8481.36     8636.70     61.69 o 
   2   5   4       23.97       74.53      7.64 o 
   3   5   4    35332.61    35631.88    226.77 o 
   4   5   4        0.64       35.37      6.45 o 
   5   5   4      585.69      618.38     28.60 o 
   6   5   4     1149.36     1136.21     27.36 o 
   7   5   4        1.85      102.04     35.21 o 
   8   5   4       46.13       79.57     12.00 o 
   9   5   4     1608.21     1477.77     41.03 o 
  10   5   4     2147.97     2031.92     49.93 o 
  11   5   4    13526.97    13563.72    166.52 o 
  12   5   4      173.61      165.69     22.65 o 
  13   5   4     3918.38     3795.14    230.73 o 
 -14   6   4      477.35      480.34     84.83 o 
 -13   6   4      310.63      296.10     35.55 o 
 -12   6   4        2.40       24.82     16.25 o 
 -11   6   4     4270.27     4342.31     79.87 o 
 -10   6   4     4716.60     4543.77     79.59 o 
  -9   6   4      671.28      608.71     27.83 o 
  -8   6   4      594.51      536.54     25.43 o 
  -7   6   4     1888.83     1740.56     35.60 o 
  -6   6   4        5.76       99.25     16.19 o 
  -5   6   4    11478.14    11546.31     93.99 o 
  -4   6   4      947.01      998.39     24.67 o 
  -3   6   4     9392.37     9386.23     70.16 o 
  -2   6   4    27737.59    28520.18    175.02 o 
  -1   6   4     5516.07     5542.19     53.52 o 
   0   6   4     1824.58     1914.26     27.77 o 
   1   6   4     4187.86     4086.81     41.00 o 
   2   6   4     4368.85     4128.53     44.34 o 
   3   6   4     8901.62     8847.86     79.14 o 
   4   6   4       71.84      103.31      9.48 o 
   5   6   4     2553.66     2405.09     40.65 o 
   6   6   4    14246.67    13988.11    131.81 o 
   7   6   4     2686.85     2627.27     53.34 o 
   8   6   4     5038.85     4941.39    106.83 o 
   9   6   4      934.27      865.68     35.79 o 
  10   6   4        0.76       23.10     11.29 o 
  11   6   4      638.12      652.30     37.50 o 
  12   6   4       88.23      168.97     32.81 o 
 -13   7   4    17987.76    19578.37    606.16 o 
 -12   7   4       19.26       28.44     12.79 o 
 -11   7   4      812.56      813.18     35.31 o 
 -10   7   4     1044.06      940.89     36.36 o 
  -9   7   4    64795.68    66611.90    531.89 o 
  -8   7   4        0.40       23.30      9.41 o 
  -7   7   4     9272.31     9303.39    113.89 o 
  -6   7   4     4458.16     4334.24     56.89 o 
  -5   7   4    81363.24    81006.67    508.29 o 
  -4   7   4        6.39       55.35     12.95 o 
  -3   7   4     4939.77     4974.14     65.43 o 
  -2   7   4     7313.41     7067.69     63.16 o 
  -1   7   4    44549.85    44742.27    350.84 o 
   0   7   4      291.23      312.99     12.60 o 
   1   7   4     4548.41     4533.05     48.31 o 
   2   7   4     3117.86     3074.92     44.34 o 
   3   7   4     8843.16     8661.02     81.23 o 
   4   7   4     6361.94     6174.64     66.75 o 
   5   7   4     1143.91     1145.43     29.30 o 
   6   7   4     9402.61     9330.83    104.63 o 
   7   7   4     2722.93     2601.13     54.94 o 
   8   7   4     5577.82     5437.31     85.02 o 
   9   7   4     2244.39     2162.35     56.06 o 
  10   7   4     3007.32     2943.46     63.97 o 
  11   7   4       12.56       39.76     12.23 o 
  12   7   4     1349.01     1454.90    122.09 o 
 -12   8   4     2332.53     2310.48     86.29 o 
 -11   8   4     1591.86     1626.47     50.32 o 
 -10   8   4       17.12       51.06     13.31 o 
  -9   8   4     1042.54     1000.65     37.32 o 
  -8   8   4     2808.71     2875.99     56.43 o 
  -7   8   4    10885.63    10731.34    120.47 o 
  -6   8   4     9391.17     9107.38    105.94 o 
  -5   8   4     1214.72     1128.97     29.90 o 
  -4   8   4      665.66      629.07     22.12 o 
  -3   8   4       87.88      110.09     11.40 o 
  -2   8   4    11498.66    11055.32    100.73 o 
  -1   8   4     3312.93     3158.57     49.88 o 
   0   8   4     9902.50     9645.95     93.21 o 
   1   8   4     2337.64     2248.69     38.64 o 
   2   8   4    23761.33    23872.87    212.06 o 
   3   8   4       97.72      106.83     11.05 o 
   4   8   4    21776.74    21571.49    174.64 o 
   5   8   4     6735.90     6554.29    126.18 o 
   6   8   4    11201.45    11205.28    136.01 o 
   7   8   4       10.50       31.85     12.80 o 
   8   8   4    20730.62    20424.18    214.65 o 
   9   8   4     6142.46     6107.52     95.28 o 
  10   8   4     9368.36     9420.55    126.61 o 
  11   8   4      388.63      367.95     44.53 o 
 -12   9   4     3596.70     3699.57    224.99 o 
 -11   9   4      239.38      277.66     34.30 o 
 -10   9   4     4880.78     4779.62     95.51 o 
  -9   9   4     3652.18     3721.96     81.41 o 
  -8   9   4     2730.29     2662.36     59.93 o 
  -7   9   4     1530.42     1461.94     43.00 o 
  -6   9   4    15545.13    15404.71    155.84 o 
  -5   9   4    12599.10    12464.97    144.53 o 
  -4   9   4     2159.50     2053.42     46.06 o 
  -3   9   4    20487.46    20576.68    246.24 o 
  -2   9   4    31023.53    31170.59    264.05 o 
  -1   9   4      535.60      570.86     38.54 o 
   0   9   4     9730.63     9462.62    108.08 o 
   1   9   4    24936.25    24671.40    246.21 o 
   2   9   4    21285.34    21530.13    182.34 o 
   3   9   4     1513.97     1462.54     35.63 o 
   4   9   4     5613.39     5586.61     77.15 o 
   5   9   4    13519.32    13510.03    180.19 o 
   6   9   4     9415.01     9357.04    118.34 o 
   7   9   4      864.10      825.36     35.44 o 
   8   9   4       15.67       50.28     13.38 o 
   9   9   4        3.79       47.10     28.86 o 
  10   9   4      458.15      428.52     55.65 o 
 -11  10   4      160.58      247.36     62.08 o 
 -10  10   4    12433.65    12749.81    291.14 o 
  -9  10   4      303.42      319.16     31.94 o 
  -8  10   4    16947.96    17051.90    225.56 o 
  -7  10   4      574.77      564.18     33.27 o 
  -6  10   4       27.06       53.48     12.46 o 
  -5  10   4       31.88       87.58     14.34 o 
  -4  10   4     5591.60     5568.50     84.02 o 
  -3  10   4     2018.30     1950.26     46.94 o 
  -2  10   4      776.49      683.88     28.00 o 
  -1  10   4     1338.11     1319.86     38.18 o 
   0  10   4    20495.81    20556.04    191.50 o 
   1  10   4    10903.39    10878.87    123.73 o 
   2  10   4     2964.09     2890.68     56.55 o 
   3  10   4     2215.81     2080.62     52.54 o 
   4  10   4      377.88      463.87     27.37 o 
   5  10   4     9194.41     9183.82    126.33 o 
   6  10   4        7.82       51.94     16.36 o 
   7  10   4     1035.73      968.01     42.03 o 
   8  10   4     1149.49     1136.43     44.13 o 
   9  10   4     6241.32     6601.19    324.63 o 
  -9  11   4     6211.84     6277.54    262.60 o 
  -8  11   4     2682.21     2697.86     80.27 o 
  -7  11   4     1529.76     1504.94     52.37 o 
  -6  11   4     7322.77     7317.45    122.26 o 
  -5  11   4     1498.00     1468.77     46.66 o 
  -4  11   4       35.39       74.83     13.79 o 
  -3  11   4     8167.91     8184.99    110.26 o 
  -2  11   4     5356.54     5186.59     83.53 o 
  -1  11   4    18930.57    19156.92    203.17 o 
   0  11   4     1009.43      987.20     36.92 o 
   1  11   4     1105.46     1131.65     60.13 o 
   2  11   4     3207.97     3078.12     61.52 o 
   3  11   4     9361.87     9354.89    128.72 o 
   4  11   4      604.96      551.20     34.15 o 
   5  11   4     4145.35     4122.93     89.05 o 
   6  11   4      761.93      724.39     38.63 o 
   7  11   4    27053.79    27038.58    559.41 o 
  -7  12   4     3007.85     2918.89    177.00 o 
  -6  12   4       44.69      101.01     24.64 o 
  -5  12   4     6009.15     6069.69    104.37 o 
  -4  12   4     2856.53     2872.60     68.33 o 
  -3  12   4     3286.28     3257.39     72.56 o 
  -2  12   4     6048.77     6076.65    101.66 o 
  -1  12   4     2939.40     2786.53     65.83 o 
   0  12   4    22095.18    22773.25    243.63 o 
   1  12   4      120.11      163.93     19.74 o 
   2  12   4     1831.42     1764.83     53.17 o 
   3  12   4     3775.97     3749.75     78.74 o 
   4  12   4     1087.65      967.26     49.06 o 
   5  12   4      491.20      435.71     57.80 o 
  -4  13   4      113.21      141.14     54.02 o 
  -3  13   4     1414.21     1518.74    137.98 o 
  -2  13   4     3772.70     3830.29    224.67 o 
  -1  13   4     2607.32     2657.48    103.28 o 
   0  13   4       35.65       77.65     24.31 o 
   1  13   4     1758.37     1663.03     83.22 o 
   2  13   4     8920.27     9602.32    357.19 o 
   3  13   4     1531.46     1611.52     95.87 o 
 -15   1   5        8.22       89.38     44.49 o 
 -14   1   5      824.76      828.26     44.08 o 
 -13   1   5      433.37      430.28     30.00 o 
 -12   1   5     1206.80     1138.63     34.47 o 
 -11   1   5     2237.65     2192.09     39.75 o 
 -10   1   5     1219.65     1173.01     27.42 o 
  -9   1   5     8033.80     8109.81     79.62 o 
  -8   1   5     1329.28     1268.30     23.90 o 
  -7   1   5    19888.09    20340.19    139.16 o 
  -6   1   5       74.78       91.69      6.39 o 
  -5   1   5     3744.93     3735.30     41.62 o 
  -4   1   5     1327.83     1339.82     20.66 o 
  -3   1   5    33887.88    33662.86    191.15 o 
  -2   1   5      710.80      611.01      9.58 o 
  -1   1   5    14704.61    14750.04     90.46 o 
   0   1   5     5010.37     5127.85     36.27 o 
   1   1   5    47160.04    48150.58    256.38 o 
   2   1   5     2022.89     1818.98     18.65 o 
   3   1   5      675.33      856.40     15.09 o 
   4   1   5     1134.82     1149.13     19.56 o 
   5   1   5    64250.78    65290.23    389.05 o 
   6   1   5    12646.95    12656.63    102.43 o 
   7   1   5    12885.03    12943.54    114.18 o 
   8   1   5     1460.42     1400.86     32.16 o 
   9   1   5    24368.97    24179.94    192.23 o 
  10   1   5       34.20       51.43     10.41 o 
  11   1   5     1197.29     1182.05     36.81 o 
  12   1   5       26.67       49.64     12.07 o 
  13   1   5     8802.01     9122.13    275.36 o 
 -15   2   5      644.17      604.24     53.92 o 
 -14   2   5     4325.56     4539.50    116.36 o 
 -13   2   5     3647.74     3675.63     72.52 o 
 -12   2   5     5283.03     5197.23     77.87 o 
 -11   2   5      750.37      712.63     26.77 o 
 -10   2   5    67972.77    67804.21    458.88 o 
  -9   2   5       50.71       79.04      8.19 o 
  -8   2   5     1092.73     1085.06     22.39 o 
  -7   2   5     3250.51     3177.89     41.85 o 
  -6   2   5    45725.72    45740.48    262.84 o 
  -5   2   5     6305.83     6228.59     44.25 o 
  -4   2   5     9680.29    10434.28     69.08 o 
  -3   2   5     2154.25     2126.11     22.38 o 
  -2   2   5   144988.05   137247.05    996.85 o 
  -1   2   5      301.15      364.83      7.83 o 
   0   2   5     3931.24     3865.57     31.89 o 
   1   2   5     8562.46     7955.71     53.32 o 
   2   2   5    68117.49    70384.42    357.11 o 
   3   2   5     3471.13     3508.75     30.15 o 
   4   2   5     1036.82     1097.12     18.51 o 
   5   2   5        0.87       39.29      8.38 o 
   6   2   5    72213.46    72191.40    433.65 o 
   7   2   5     4708.31     4421.47     54.53 o 
   8   2   5      382.15      393.12     28.50 o 
   9   2   5     2011.61     2009.14     40.94 o 
  10   2   5     5990.44     5760.70     81.79 o 
  11   2   5      240.51      222.33     20.54 o 
  12   2   5     7185.95     7017.03    105.26 o 
  13   2   5     3863.60     3942.37    176.24 o 
 -15   3   5        2.37       86.00     40.04 o 
 -14   3   5      299.64      321.05     35.64 o 
 -13   3   5       56.12       80.59     16.59 o 
 -12   3   5      339.90      355.41     24.07 o 
 -11   3   5     1219.89     1177.38     36.48 o 
 -10   3   5        5.22       36.96      8.65 o 
  -9   3   5     3888.89     3666.63     49.97 o 
  -8   3   5     8435.79     8176.91     78.90 o 
  -7   3   5     1641.81     1573.93     26.10 o 
  -6   3   5     2890.16     2858.83     32.27 o 
  -5   3   5    21061.07    21900.08    135.63 o 
  -4   3   5     9211.01     9002.83     58.87 o 
  -3   3   5    55048.38    55420.45    294.80 o 
  -2   3   5    10677.98    11016.44     77.04 o 
  -1   3   5      350.23      283.46     15.10 o 
   0   3   5     4220.30     4172.74     31.73 o 
   1   3   5     2865.75     2731.03     25.57 o 
   2   3   5    20888.63    20906.02    123.74 o 
   3   3   5      548.89      619.69     15.47 o 
   4   3   5     3806.32     3730.07     37.88 o 
   5   3   5    58345.46    58590.74    355.82 o 
   6   3   5     4673.30     4616.48     54.24 o 
   7   3   5    13782.34    13763.79    115.24 o 
   8   3   5    11392.73    11346.33    104.12 o 
   9   3   5    15997.55    16059.54    162.89 o 
  10   3   5     2225.24     2201.38     51.87 o 
  11   3   5       87.18      163.76     20.66 o 
  12   3   5     2333.15     2297.39     62.95 o 
  13   3   5    22306.44    24686.75    724.93 o 
 -14   4   5      408.80      372.88     39.33 o 
 -13   4   5     5238.23     5192.79    108.96 o 
 -12   4   5    10414.23    10391.14    130.77 o 
 -11   4   5     1149.58     1123.53     34.16 o 
 -10   4   5     7264.92     7069.38     90.15 o 
  -9   4   5    22148.86    22003.07    179.16 o 
  -8   4   5    17443.22    16935.78    143.61 o 
  -7   4   5     2182.70     2091.00     33.50 o 
  -6   4   5     1203.33     1127.32     21.04 o 
  -5   4   5    17413.32    17841.94    117.65 o 
  -4   4   5    12282.06    13022.12     81.36 o 
  -3   4   5    35879.70    36332.36    194.86 o 
  -2   4   5    12798.94    12993.53     82.75 o 
  -1   4   5     8415.76     8408.39     55.58 o 
   0   4   5    39151.35    40182.28    222.35 o 
   1   4   5     6600.70     6641.87     49.08 o 
   2   4   5    16905.24    16989.51    102.73 o 
   3   4   5     1436.51     1259.61     21.09 o 
   4   4   5     3935.66     4207.95     42.07 o 
   5   4   5     3252.16     3178.68     44.71 o 
   6   4   5     2503.00     2361.64     50.72 o 
   7   4   5     3450.73     3335.62     50.40 o 
   8   4   5    20606.83    20637.42    169.13 o 
   9   4   5       69.94       69.91     12.79 o 
  10   4   5    33512.32    34018.57    294.69 o 
  11   4   5     3120.37     3145.96     66.40 o 
  12   4   5      428.21      412.60     33.37 o 
  13   4   5      397.56      419.89     90.76 o 
 -14   5   5     1778.61     1869.48    101.75 o 
 -13   5   5     6166.45     6084.81    122.21 o 
 -12   5   5      232.58      241.69     24.25 o 
 -11   5   5    13783.93    13863.97    159.75 o 
 -10   5   5     2140.52     2114.13     50.89 o 
  -9   5   5      804.21      774.68     26.98 o 
  -8   5   5     2481.61     2367.94     41.92 o 
  -7   5   5    66995.18    67480.51    426.78 o 
  -6   5   5      364.34      362.82     13.85 o 
  -5   5   5    88167.87    88807.13    541.41 o 
  -4   5   5     1687.58     1517.07     25.01 o 
  -3   5   5     1694.78     1730.75     24.61 o 
  -2   5   5     8603.59     8688.88     58.26 o 
  -1   5   5    15266.42    15501.75     95.39 o 
   0   5   5       61.17      129.83     11.55 o 
   1   5   5    58142.14    58679.16    320.42 o 
   2   5   5    29910.74    30540.19    196.52 o 
   3   5   5    51792.18    52591.52    320.02 o 
   4   5   5      940.16      892.05     19.74 o 
   5   5   5      416.70      435.87     18.72 o 
   6   5   5     2397.03     2360.19     41.02 o 
   7   5   5     1760.73     1796.02     37.09 o 
   8   5   5    10038.10     9750.41    109.94 o 
   9   5   5    27797.40    27503.97    247.97 o 
  10   5   5       55.62      125.90     24.83 o 
  11   5   5     5274.35     5230.65     95.02 o 
  12   5   5     6254.78     6403.15    198.92 o 
 -14   6   5    16363.54    16917.18    530.96 o 
 -13   6   5     4636.38     4791.16    109.18 o 
 -12   6   5     7464.53     7493.61    113.42 o 
 -11   6   5       13.37       28.09     10.44 o 
 -10   6   5      378.55      401.68     25.87 o 
  -9   6   5     2320.35     2263.60     52.77 o 
  -8   6   5     1835.29     1820.14     45.23 o 
  -7   6   5      472.11      469.62     19.37 o 
  -6   6   5    40903.69    41268.18    263.70 o 
  -5   6   5      573.80      586.30     17.09 o 
  -4   6   5       47.51      146.96     19.14 o 
  -3   6   5    12504.08    12656.07     93.02 o 
  -2   6   5     2620.87     2509.35     31.69 o 
  -1   6   5    10853.22    10938.61     87.12 o 
   0   6   5    69629.79    69774.77    395.89 o 
   1   6   5    24964.53    24906.31    153.83 o 
   2   6   5    75426.59    75953.27    430.37 o 
   3   6   5     6767.00     6614.65     62.46 o 
   4   6   5     3215.00     3182.79     40.41 o 
   5   6   5     5342.52     5134.76     60.17 o 
   6   6   5     3566.58     3627.23     61.03 o 
   7   6   5     6686.50     6548.29     91.60 o 
   8   6   5    29619.01    29244.74    258.76 o 
   9   6   5      415.41      427.45     35.23 o 
  10   6   5    51976.41    53694.32    431.90 o 
  11   6   5     1382.41     1287.21     46.28 o 
  12   6   5      679.99      645.80     82.24 o 
 -13   7   5     4440.43     4340.12    135.81 o 
 -12   7   5     3369.04     3473.64     75.15 o 
 -11   7   5     2196.58     2196.65     57.21 o 
 -10   7   5     6362.91     6396.87    100.22 o 
  -9   7   5      559.54      557.71     29.33 o 
  -8   7   5    16404.04    16475.97    174.75 o 
  -7   7   5    37237.15    37832.35    299.82 o 
  -6   7   5     3369.83     3295.42     51.65 o 
  -5   7   5    47022.74    46876.37    313.05 o 
  -4   7   5    10193.38    10216.01    100.72 o 
  -3   7   5     3110.38     3005.61     42.85 o 
  -2   7   5       27.67       41.69      8.20 o 
  -1   7   5     1513.20     1509.31     29.03 o 
   0   7   5     6343.21     6243.96     62.96 o 
   1   7   5     4492.51     4517.69     51.68 o 
   2   7   5      256.06      264.88     13.38 o 
   3   7   5    25402.61    26029.04    193.11 o 
   4   7   5        3.79       51.04      8.52 o 
   5   7   5     2407.72     2365.32     43.01 o 
   6   7   5     1081.32     1010.44     34.21 o 
   7   7   5     4173.41     3872.92     69.69 o 
   8   7   5      738.78      681.36     30.28 o 
   9   7   5     2460.86     2363.61     61.53 o 
  10   7   5      485.12      453.12     29.07 o 
  11   7   5     7622.95     7526.26    157.31 o 
 -12   8   5     3630.09     3513.43     86.35 o 
 -11   8   5      543.36      527.90     32.28 o 
 -10   8   5    18136.20    18356.87    200.89 o 
  -9   8   5     5214.45     5213.54     88.89 o 
  -8   8   5     7985.78     7840.24    109.99 o 
  -7   8   5      796.77      742.60     29.96 o 
  -6   8   5       15.13       71.01     16.90 o 
  -5   8   5      813.20      841.59     26.13 o 
  -4   8   5     7476.20     7144.25     83.19 o 
  -3   8   5     2922.49     2874.08     48.12 o 
  -2   8   5    59110.02    59655.82    410.79 o 
  -1   8   5     1846.12     1795.92     37.38 o 
   0   8   5     4781.15     4701.55     62.54 o 
   1   8   5      909.97      880.54     25.97 o 
   2   8   5      415.22      399.72     19.60 o 
   3   8   5     4431.72     4354.98     75.49 o 
   4   8   5     6356.76     6276.82     80.29 o 
   5   8   5     2133.56     1975.00     46.84 o 
   6   8   5    12096.33    11636.53    144.46 o 
   7   8   5     8607.13     8437.95    120.43 o 
   8   8   5     3660.92     3550.15     70.38 o 
   9   8   5      987.52      948.24     37.26 o 
  10   8   5     1926.96     1915.18     56.73 o 
 -11   9   5    18676.46    19567.87    282.88 o 
 -10   9   5     1055.79     1001.60     43.03 o 
  -9   9   5     8179.88     8263.62    129.62 o 
  -8   9   5     2131.68     2227.37     60.59 o 
  -7   9   5       32.16       84.98     14.98 o 
  -6   9   5      581.59      607.22     28.24 o 
  -5   9   5      291.70      334.96     19.82 o 
  -4   9   5     4276.89     4209.42     68.64 o 
  -3   9   5    35077.33    34956.72    304.18 o 
  -2   9   5     1987.02     1824.02     43.15 o 
  -1   9   5    24621.38    24413.44    214.98 o 
   0   9   5     4841.06     4840.64     72.12 o 
   1   9   5      174.66      207.48     17.19 o 
   2   9   5      660.30      653.67     25.78 o 
   3   9   5      279.68      289.80     19.18 o 
   4   9   5     1463.63     1384.84     39.09 o 
   5   9   5    35528.19    36330.16    336.29 o 
   6   9   5        1.82       30.11     10.64 o 
   7   9   5    17073.31    17373.87    281.10 o 
   8   9   5       72.01      114.37     17.90 o 
   9   9   5     1623.96     1581.93     56.38 o 
 -10  10   5    12092.19    12211.62    233.25 o 
  -9  10   5     2896.11     2923.70     82.94 o 
  -8  10   5     1701.73     1653.92     60.97 o 
  -7  10   5     4255.13     4180.29     86.67 o 
  -6  10   5      203.51      242.95     23.25 o 
  -5  10   5      413.12      443.30     27.58 o 
  -4  10   5    13624.38    13855.95    150.02 o 
  -3  10   5     1030.08     1003.48     35.00 o 
  -2  10   5    18334.56    18043.67    178.36 o 
  -1  10   5     1659.27     1625.43     45.40 o 
   0  10   5     1716.12     1694.89     42.94 o 
   1  10   5     1652.24     1604.30     42.02 o 
   2  10   5     1911.00     1888.29     46.05 o 
   3  10   5     1409.05     1398.26     39.54 o 
   4  10   5    12487.38    12283.44    164.92 o 
   5  10   5       30.95       43.38     17.04 o 
   6  10   5    20478.24    20603.90    274.77 o 
   7  10   5     2245.22     2206.93     70.93 o 
   8  10   5     1373.81     1324.71     91.57 o 
  -8  11   5    13551.27    14051.98    593.88 o 
  -7  11   5        2.41       62.88     21.01 o 
  -6  11   5     1732.98     1663.14     55.03 o 
  -5  11   5       26.91       63.63     13.31 o 
  -4  11   5    15989.15    16315.81    185.60 o 
  -3  11   5     8308.01     8411.27    114.86 o 
  -2  11   5      887.16      847.93     34.73 o 
  -1  11   5     8915.09     8882.84    132.14 o 
   0  11   5     5962.76     5825.73     95.17 o 
   1  11   5     1523.28     1463.79     42.13 o 
   2  11   5      376.05      369.82     24.71 o 
   3  11   5     2470.90     2334.96     59.47 o 
   4  11   5      745.18      711.36     38.24 o 
   5  11   5      507.25      548.13     35.65 o 
   6  11   5        2.83       53.75     40.42 o 
  -7  12   5      223.87      315.13     69.42 o 
  -6  12   5    25711.42    27305.26    526.84 o 
  -5  12   5     3270.60     3240.54     80.18 o 
  -4  12   5     2468.30     2431.94     63.43 o 
  -3  12   5     1119.55     1027.07     43.39 o 
  -2  12   5     1164.12     1091.57     41.87 o 
  -1  12   5     1555.93     1533.21     49.24 o 
   0  12   5      224.83      295.72     30.02 o 
   1  12   5        0.49       31.28     12.49 o 
   2  12   5    13827.81    14182.51    190.62 o 
   3  12   5    10875.63    11138.77    164.35 o 
   4  12   5     2894.93     2868.60    105.98 o 
   5  12   5      532.44      545.04     94.32 o 
  -1  13   5     2056.96     2142.32    114.79 o 
   0  13   5      388.13      353.07     69.67 o 
 -15   0   6     4087.04     4332.38    171.34 o 
 -14   0   6    61032.05    63912.02   1553.39 o 
 -13   0   6     4107.91     3886.19    113.82 o 
 -12   0   6    73199.47    73092.94   1197.29 o 
 -11   0   6     8926.73     8780.01    128.34 o 
 -10   0   6     2805.27     2645.00     59.95 o 
  -9   0   6      926.27      907.98     32.36 o 
  -8   0   6    31161.43    31428.97    305.05 o 
  -7   0   6      266.71      267.04     14.33 o 
  -6   0   6    56147.23    56045.47    446.97 o 
  -5   0   6    31542.09    31525.54    286.47 o 
  -4   0   6   192540.78   180476.36   1673.98 o 
  -3   0   6      355.10      516.82     16.22 o 
  -2   0   6    49044.22    51247.74    370.41 o 
  -1   0   6    26946.12    26923.44    204.66 o 
   0   0   6    76957.41    80332.45    570.02 o 
   1   0   6    19365.60    19694.55    157.14 o 
   2   0   6    27311.63    27042.89    191.06 o 
   3   0   6    16698.13    16879.92    142.32 o 
   4   0   6    30579.39    31207.87    328.64 o 
   5   0   6     4508.65     4487.80     66.08 o 
   6   0   6    24656.89    25068.10    260.67 o 
   7   0   6     9527.88     9425.26    132.15 o 
   8   0   6       44.54      158.90     52.23 o 
   9   0   6     9250.46     9341.87    142.71 o 
  10   0   6    14007.81    13881.72    191.56 o 
  11   0   6     2096.31     2182.46     67.74 o 
  12   0   6    12616.09    12378.48    213.83 o 
  13   0   6       61.95       20.85     50.94 o 
 -15   1   6      528.30      589.67     49.15 o 
 -14   1   6       57.22       87.71     22.29 o 
 -13   1   6    15802.34    15893.46    175.34 o 
 -12   1   6     1473.08     1432.38     38.87 o 
 -11   1   6     6076.73     5894.45     75.01 o 
 -10   1   6     3124.58     2978.40     48.31 o 
  -9   1   6      653.45      608.28     19.76 o 
  -8   1   6      162.30      246.00     23.40 o 
  -7   1   6    36432.20    35859.82    225.57 o 
  -6   1   6     2046.75     2069.73     25.69 o 
  -5   1   6    59455.58    59632.10    331.19 o 
  -4   1   6     8921.06     8914.54     59.08 o 
  -3   1   6    12733.92    14027.37     85.12 o 
  -2   1   6     8656.95     8351.40     55.61 o 
  -1   1   6     7975.12     8156.75     56.84 o 
   0   1   6    39598.43    40223.54    209.93 o 
   1   1   6    41573.44    42143.48    228.66 o 
   2   1   6     1107.89     1110.72     23.01 o 
   3   1   6   131701.17   133167.44    623.34 o 
   4   1   6    12327.86    12274.36     87.80 o 
   5   1   6     5744.98     5709.43     59.13 o 
   6   1   6     5600.03     5385.29     69.82 o 
   7   1   6     4352.59     4260.64     57.22 o 
   8   1   6     1053.19     1047.25     28.76 o 
   9   1   6        0.25       43.77     10.53 o 
  10   1   6     4113.90     4083.87     64.46 o 
  11   1   6    38357.20    39514.86    315.88 o 
  12   1   6       38.02       79.70     15.35 o 
 -15   2   6     5090.09     5342.54    191.21 o 
 -14   2   6     4343.94     4184.13    111.21 o 
 -13   2   6      134.81      142.28     17.77 o 
 -12   2   6    11143.26    11268.70    126.65 o 
 -11   2   6     3141.57     3085.30     51.86 o 
 -10   2   6     1110.74     1055.39     30.22 o 
  -9   2   6     6852.03     6501.52     69.85 o 
  -8   2   6      714.11      683.81     19.17 o 
  -7   2   6    13053.66    12887.58    104.35 o 
  -6   2   6      379.01      306.48     12.72 o 
  -5   2   6     7699.14     7722.67     54.24 o 
  -4   2   6    54329.47    55765.95    306.52 o 
  -3   2   6      346.57      332.69      9.02 o 
  -2   2   6    72734.99    73686.49    385.25 o 
  -1   2   6    14418.75    14205.36     84.02 o 
   0   2   6    52418.39    53905.28    277.09 o 
   1   2   6     3037.18     2889.02     28.14 o 
   2   2   6      677.68      684.59     23.17 o 
   3   2   6     3459.09     3368.91     31.67 o 
   4   2   6     3816.02     3668.29     41.86 o 
   5   2   6    13415.90    13531.65    106.66 o 
   6   2   6    18465.06    18612.27    146.24 o 
   7   2   6     1126.36     1145.83     28.56 o 
   8   2   6    18172.48    18056.29    153.49 o 
   9   2   6       12.93       32.56      8.94 o 
  10   2   6      615.81      544.53     27.51 o 
  11   2   6     1276.55     1197.84     40.48 o 
  12   2   6      652.36      631.70     32.74 o 
 -15   3   6     1620.47     1454.67     88.26 o 
 -14   3   6     1954.10     1911.89     65.15 o 
 -13   3   6    10522.57    10392.85    133.85 o 
 -12   3   6     1486.03     1457.22     42.71 o 
 -11   3   6        3.17       63.79     16.86 o 
 -10   3   6      972.47      974.46     27.69 o 
  -9   3   6   104215.01   102623.52    629.74 o 
  -8   3   6     1506.73     1398.52     28.23 o 
  -7   3   6     9473.05     9205.05     87.76 o 
  -6   3   6     4612.47     4536.93     50.80 o 
  -5   3   6     5610.02     5758.71     64.81 o 
  -4   3   6     2337.59     2277.51     26.80 o 
  -3   3   6     1263.08     1255.98     17.69 o 
  -2   3   6      157.69      163.37     11.19 o 
  -1   3   6    94579.27    96487.03    483.70 o 
   0   3   6     6486.09     6209.09     48.16 o 
   1   3   6    49466.24    51507.52    255.71 o 
   2   3   6     7916.43     8104.86     57.41 o 
   3   3   6      619.40      724.41     17.99 o 
   4   3   6     3937.93     3852.48     42.05 o 
   5   3   6       14.84       71.85     21.30 o 
   6   3   6     3039.06     2894.76     42.54 o 
   7   3   6     7611.69     7482.74     78.31 o 
   8   3   6     2264.62     2116.10     43.72 o 
   9   3   6    17149.43    16835.11    159.29 o 
  10   3   6     1646.88     1631.33     45.56 o 
  11   3   6      100.88      111.75     15.74 o 
  12   3   6      216.61      199.92     21.25 o 
 -15   4   6      148.52      214.18     62.79 o 
 -14   4   6      992.99      863.59     52.71 o 
 -13   4   6      775.46      728.06     33.24 o 
 -12   4   6     5730.00     5506.78     89.44 o 
 -11   4   6     1402.91     1340.34     40.06 o 
 -10   4   6    28000.29    27083.09    247.73 o 
  -9   4   6      124.68      122.10     12.08 o 
  -8   4   6    48276.82    48117.13    336.26 o 
  -7   4   6     1042.58     1037.59     25.53 o 
  -6   4   6     7919.55     7789.74     71.57 o 
  -5   4   6     2104.52     1929.38     26.29 o 
  -4   4   6     6471.10     6505.95     51.68 o 
  -3   4   6     2930.76     2804.30     29.73 o 
  -2   4   6    54245.98    54460.08    294.10 o 
  -1   4   6      383.31      349.58      8.82 o 
   0   4   6    50839.09    51086.11    254.62 o 
   1   4   6       19.07       68.60     11.43 o 
   2   4   6     1031.17      928.73     18.17 o 
   3   4   6      117.45      151.43     10.33 o 
   4   4   6     3304.14     3162.12     40.61 o 
   5   4   6     1567.62     1495.99     28.46 o 
   6   4   6    12496.77    12179.70    111.33 o 
   7   4   6       90.83      100.31     11.25 o 
   8   4   6    47010.66    47261.41    334.52 o 
   9   4   6     1120.44     1013.53     35.12 o 
  10   4   6      197.53      241.94     21.14 o 
  11   4   6     1028.65      993.23     38.44 o 
  12   4   6     4972.28     5053.68    139.32 o 
 -14   5   6      219.45      207.44     39.99 o 
 -13   5   6      122.30      133.68     20.43 o 
 -12   5   6      201.24      174.83     21.21 o 
 -11   5   6     3203.16     2897.96     62.97 o 
 -10   5   6     1963.54     1930.82     44.43 o 
  -9   5   6     3180.57     3072.28     51.05 o 
  -8   5   6      189.88      211.09     14.68 o 
  -7   5   6    13008.43    13197.19    119.99 o 
  -6   5   6     1107.83     1052.85     23.87 o 
  -5   5   6      396.52      391.16     15.00 o 
  -4   5   6     1074.40     1121.80     21.81 o 
  -3   5   6       12.45      133.53     13.78 o 
  -2   5   6    11379.76    11635.48     75.30 o 
  -1   5   6    30490.33    30479.04    177.19 o 
   0   5   6      853.73      790.22     14.83 o 
   1   5   6     9101.98     9108.12     69.36 o 
   2   5   6     8396.38     8339.99     69.94 o 
   3   5   6     6819.91     6467.15     60.16 o 
   4   5   6     4649.79     4531.30     49.20 o 
   5   5   6       68.28      127.75     13.53 o 
   6   5   6     3920.40     3657.58     53.69 o 
   7   5   6    18198.68    17862.71    153.30 o 
   8   5   6     1854.02     1701.37     41.89 o 
   9   5   6     2378.13     2297.48     54.28 o 
  10   5   6     2915.02     2880.05     67.98 o 
  11   5   6       75.51      125.47     17.94 o 
  12   5   6      864.16      826.91     65.44 o 
 -13   6   6      172.60      178.20     23.31 o 
 -12   6   6       11.99       61.74     14.71 o 
 -11   6   6     2560.54     2378.94     67.67 o 
 -10   6   6        0.88       42.51     15.66 o 
  -9   6   6     3268.11     3046.91     62.38 o 
  -8   6   6       29.82      197.62     30.98 o 
  -7   6   6    10301.31    10051.90    109.17 o 
  -6   6   6    23121.72    23430.52    174.20 o 
  -5   6   6     1968.63     1871.16     31.10 o 
  -4   6   6      401.10      441.26     28.40 o 
  -3   6   6     4443.23     4331.21     48.05 o 
  -2   6   6      895.48      972.26     25.97 o 
  -1   6   6    16252.25    16024.88    118.96 o 
   0   6   6      171.70      197.28     14.23 o 
   1   6   6    10443.00    10460.78     86.52 o 
   2   6   6    11258.43    10947.17     87.73 o 
   3   6   6      168.13      196.74     11.62 o 
   4   6   6     3418.84     3430.40     43.43 o 
   5   6   6       17.41       25.94      6.72 o 
   6   6   6     1385.85     1316.96     32.17 o 
   7   6   6     1046.24      971.43     33.83 o 
   8   6   6     6255.25     6127.69     92.44 o 
   9   6   6     1596.87     1608.29     46.34 o 
  10   6   6      886.76      903.85     39.31 o 
  11   6   6      898.81      835.21     45.94 o 
 -13   7   6    23016.41    23469.90    699.44 o 
 -12   7   6       38.94       54.70     13.25 o 
 -11   7   6      462.25      475.32     30.26 o 
 -10   7   6      248.63      237.67     21.80 o 
  -9   7   6    25850.18    25880.48    248.75 o 
  -8   7   6     2283.43     2285.45     53.48 o 
  -7   7   6     9312.76     9222.91    114.54 o 
  -6   7   6     3368.23     3268.70     51.78 o 
  -5   7   6    34899.74    34976.87    260.43 o 
  -4   7   6     2378.51     2419.12     39.17 o 
  -3   7   6    15150.57    15287.24    125.61 o 
  -2   7   6     3470.00     3357.95     43.85 o 
  -1   7   6     7226.61     7249.96     70.43 o 
   0   7   6     1292.34     1278.02     26.05 o 
   1   7   6     2641.72     2670.71     41.12 o 
   2   7   6        5.31       46.72     13.76 o 
   3   7   6    12634.56    12684.10    128.75 o 
   4   7   6     3042.76     2904.09     47.74 o 
   5   7   6     2215.97     2141.62     44.15 o 
   6   7   6     4022.19     3959.07     69.60 o 
   7   7   6     3920.45     3735.23     69.86 o 
   8   7   6      346.95      353.11     25.67 o 
   9   7   6      411.34      429.41     28.53 o 
  10   7   6     6242.98     6147.16    108.09 o 
 -12   8   6     1821.25     1769.09     64.93 o 
 -11   8   6     1687.40     1673.20     51.88 o 
 -10   8   6     2091.02     1977.87     54.74 o 
  -9   8   6      109.68      159.05     18.71 o 
  -8   8   6       62.56      192.93     55.97 o 
  -7   8   6       19.94       43.47     11.78 o 
  -6   8   6     7592.27     7398.87     93.61 o 
  -5   8   6     7867.37     7577.70     88.43 o 
  -4   8   6     4586.15     4456.72     63.10 o 
  -3   8   6      353.04      388.18     18.88 o 
  -2   8   6    34121.44    34323.33    257.50 o 
  -1   8   6      267.16      278.15     14.55 o 
   0   8   6     5553.49     5520.66     70.38 o 
   1   8   6    16462.65    16329.17    145.56 o 
   2   8   6     2808.21     2875.25     49.68 o 
   3   8   6      902.49      845.87     31.50 o 
   4   8   6    27054.21    27351.45    282.70 o 
   5   8   6     4956.12     4888.22     76.61 o 
   6   8   6     8660.80     8355.99    159.46 o 
   7   8   6     3594.06     3535.04     74.47 o 
   8   8   6    15352.87    15801.05    187.09 o 
   9   8   6    11650.80    12054.33    150.19 o 
  10   8   6      240.12      351.80     46.08 o 
 -11   9   6     1160.19     1172.59     58.32 o 
 -10   9   6    17935.13    18722.91    225.88 o 
  -9   9   6     8140.51     8234.49    130.32 o 
  -8   9   6     3290.63     3197.44     74.25 o 
  -7   9   6    13384.57    13589.83    171.89 o 
  -6   9   6    12838.34    12757.98    138.25 o 
  -5   9   6     1122.13     1163.91     35.48 o 
  -4   9   6      408.13      410.09     23.37 o 
  -3   9   6     2291.87     2236.54     48.84 o 
  -2   9   6    19996.83    20266.75    188.81 o 
  -1   9   6      593.44      569.65     26.31 o 
   0   9   6     1109.75     1010.78     31.78 o 
   1   9   6     8846.26     8752.38    105.83 o 
   2   9   6     8993.51     8896.17    111.64 o 
   3   9   6     2356.64     2437.41     52.32 o 
   4   9   6      888.99      849.45     31.56 o 
   5   9   6      388.36      334.93     28.34 o 
   6   9   6      713.19      695.81     37.13 o 
   7   9   6        7.95       84.83     35.92 o 
   8   9   6      490.84      496.57     33.47 o 
   9   9   6        2.24       22.74     36.96 o 
 -10  10   6     2798.60     2855.12    122.52 o 
  -9  10   6      446.50      484.23     38.39 o 
  -8  10   6     6825.35     6709.51    129.88 o 
  -7  10   6      266.88      288.77     29.97 o 
  -6  10   6     3556.71     3426.99     76.87 o 
  -5  10   6       26.16       44.42     12.00 o 
  -4  10   6    14799.48    14905.42    225.11 o 
  -3  10   6     4808.17     4752.27     77.73 o 
  -2  10   6     1048.04     1056.22     37.20 o 
  -1  10   6      691.46      636.36     29.81 o 
   0  10   6     2090.72     2057.11     58.08 o 
   1  10   6    17276.94    17476.76    191.55 o 
   2  10   6      749.71      883.98     42.98 o 
   3  10   6      712.26      663.01     31.46 o 
   4  10   6      557.74      527.25     33.83 o 
   5  10   6    23509.45    24213.94    296.38 o 
   6  10   6     4903.06     4925.54    110.86 o 
   7  10   6      364.15      308.30     38.34 o 
   8  10   6     1366.41     1563.73    167.37 o 
  -7  11   6     2385.35     2300.54     74.33 o 
  -6  11   6     1671.93     1613.92     54.15 o 
  -5  11   6    17271.25    17745.85    215.30 o 
  -4  11   6       57.64       82.26     14.65 o 
  -3  11   6       30.55      100.34     28.80 o 
  -2  11   6     1452.15     1361.29     44.68 o 
  -1  11   6     3803.03     3802.07     75.88 o 
   0  11   6     1983.80     1932.95     52.90 o 
   1  11   6     1948.62     1874.67     52.12 o 
   2  11   6        5.77       34.89     11.78 o 
   3  11   6    23492.39    23778.68    267.22 o 
   4  11   6     1867.32     1777.30     58.33 o 
   5  11   6     4138.41     3886.69    122.77 o 
  -6  12   6      755.64      691.13     70.99 o 
  -5  12   6     7602.12     8172.60    238.84 o 
  -4  12   6    26600.25    28081.29    338.19 o 
  -3  12   6     2153.26     2134.65     65.86 o 
  -2  12   6     3824.89     3854.61    100.92 o 
  -1  12   6     9807.94    10195.51    155.92 o 
   0  12   6     1085.23     1059.45     41.37 o 
   1  12   6     3691.62     3658.14     77.59 o 
   2  12   6     1598.42     1511.13     68.59 o 
   3  12   6     1177.86     1105.94     81.96 o 
   4  12   6    11146.79    11283.41    409.99 o 
 -15   1   7     9932.84    10375.41    332.64 o 
 -14   1   7     1112.58     1117.93     45.13 o 
 -13   1   7      323.46      332.32     46.89 o 
 -12   1   7      612.97      573.50     25.88 o 
 -11   1   7     5215.34     4888.63     72.12 o 
 -10   1   7      335.63      283.09     16.93 o 
  -9   1   7      660.49      650.93     21.27 o 
  -8   1   7     9670.37     9422.40     85.62 o 
  -7   1   7    47997.91    48062.66    324.71 o 
  -6   1   7     2776.20     2806.42     32.64 o 
  -5   1   7     6079.66     6227.48     50.00 o 
  -4   1   7     2299.09     2297.33     23.55 o 
  -3   1   7    37014.35    37935.35    200.76 o 
  -2   1   7      658.89      610.53     11.29 o 
  -1   1   7     2964.48     2762.87     32.97 o 
   0   1   7       40.22       36.63      7.12 o 
   1   1   7   106401.30   107894.94    565.39 o 
   2   1   7      584.98      599.27     12.04 o 
   3   1   7     7713.71     7629.01     56.86 o 
   4   1   7     2308.57     2163.13     30.35 o 
   5   1   7    57176.79    57342.63    351.24 o 
   6   1   7     3151.21     2962.64     45.37 o 
   7   1   7     4869.72     4693.77     62.30 o 
   8   1   7      400.65      371.75     19.98 o 
   9   1   7    45704.16    45960.47    347.27 o 
  10   1   7      893.69      855.46     30.31 o 
  11   1   7     1484.69     1450.81     43.06 o 
  12   1   7        0.26       30.60     14.39 o 
 -15   2   7       33.29       32.93     36.72 o 
 -14   2   7    31104.45    31819.52    321.79 o 
 -13   2   7       15.75       38.53     12.76 o 
 -12   2   7     1770.00     1835.37     44.70 o 
 -11   2   7      991.97      945.77     28.59 o 
 -10   2   7    48962.80    48683.98    345.14 o 
  -9   2   7        5.02       40.60      8.05 o 
  -8   2   7    14659.51    14547.12    118.70 o 
  -7   2   7     7647.94     7336.27     83.69 o 
  -6   2   7   162347.80   158827.06   1520.18 o 
  -5   2   7      510.46      483.60     14.74 o 
  -4   2   7     1353.53     1352.93     23.39 o 
  -3   2   7     8233.52     8204.71     63.43 o 
  -2   2   7    74762.39    75679.02    397.45 o 
  -1   2   7       13.54       45.44      9.25 o 
   0   2   7    17960.12    18290.57    107.19 o 
   1   2   7        1.72       17.13      4.03 o 
   2   2   7   100919.75   103908.85    498.21 o 
   3   2   7     8114.47     7959.51     68.15 o 
   4   2   7    11433.36    11544.35     88.23 o 
   5   2   7      566.39      520.92     17.24 o 
   6   2   7    16961.63    17014.87    133.19 o 
   7   2   7      955.54      909.81     26.35 o 
   8   2   7    17106.03    16703.84    147.81 o 
   9   2   7     3651.43     3412.24     57.57 o 
  10   2   7    19780.19    19697.86    198.52 o 
  11   2   7      979.86      944.94     37.65 o 
  12   2   7     4154.09     4170.92    101.59 o 
 -15   3   7     2950.94     2664.46    170.12 o 
 -14   3   7     1383.10     1313.65     48.74 o 
 -13   3   7     6127.11     6094.65     97.50 o 
 -12   3   7     2517.98     2351.10     55.42 o 
 -11   3   7      259.80      296.08     23.80 o 
 -10   3   7       99.65      125.28     13.43 o 
  -9   3   7      810.72      843.43     23.54 o 
  -8   3   7      617.62      598.53     18.73 o 
  -7   3   7    29864.96    29469.81    204.29 o 
  -6   3   7     4903.19     4848.69     55.90 o 
  -5   3   7     2271.37     2340.24     30.79 o 
  -4   3   7     4020.75     3916.72     37.73 o 
  -3   3   7    34635.12    35000.69    196.71 o 
  -2   3   7    24129.29    24503.72    149.76 o 
  -1   3   7    36295.10    37614.97    201.87 o 
   0   3   7        1.76       39.97      4.04 o 
   1   3   7   102752.44   102680.98    492.57 o 
   2   3   7    13106.84    13324.75     85.85 o 
   3   3   7    17331.26    17565.88    132.95 o 
   4   3   7     4071.89     3885.05     43.83 o 
   5   3   7    22792.59    22856.26    168.46 o 
   6   3   7     1666.21     1697.37     32.90 o 
   7   3   7        4.98      111.82     20.65 o 
   8   3   7     5429.11     5183.93     73.99 o 
   9   3   7    32990.51    33142.83    267.36 o 
  10   3   7      276.12      257.81     22.69 o 
  11   3   7     8271.45     8077.86    116.33 o 
  12   3   7     3142.25     3140.94     96.46 o 
 -14   4   7     3345.21     3334.25     80.32 o 
 -13   4   7     9679.94     9549.11    129.39 o 
 -12   4   7      504.39      476.56     27.86 o 
 -11   4   7        1.69       15.40      9.13 o 
 -10   4   7      818.47      774.05     27.56 o 
  -9   4   7     8837.94     8530.80     92.83 o 
  -8   4   7      229.84      252.18     15.48 o 
  -7   4   7     4807.23     4615.76     62.55 o 
  -6   4   7     3900.89     3666.68     49.76 o 
  -5   4   7      938.84      920.92     19.31 o 
  -4   4   7    27022.62    26870.52    173.82 o 
  -3   4   7     8653.43     8406.79     63.17 o 
  -2   4   7    36554.57    37514.53    220.56 o 
  -1   4   7     2901.32     2793.06     29.01 o 
   0   4   7     2205.58     2182.82     25.08 o 
   1   4   7    16887.09    17075.43    105.43 o 
   2   4   7      673.60      608.85     14.48 o 
   3   4   7     1639.92     1616.65     26.28 o 
   4   4   7    44840.29    44954.33    279.02 o 
   5   4   7      233.39      254.97     19.36 o 
   6   4   7    16058.96    15778.85    136.07 o 
   7   4   7     2074.08     2080.20     41.14 o 
   8   4   7     3553.52     3624.89     65.84 o 
   9   4   7       68.99       75.78     13.81 o 
  10   4   7     3576.97     3467.34     70.32 o 
  11   4   7       24.77       28.53     11.23 o 
  12   4   7     2052.52     1885.61    141.58 o 
 -14   5   7       38.49       74.97     24.01 o 
 -13   5   7       12.35       31.80     13.10 o 
 -12   5   7     4528.30     4382.05     88.91 o 
 -11   5   7    65858.81    66398.13    531.82 o 
 -10   5   7      899.15      842.09     29.71 o 
  -9   5   7    50708.16    50934.31    362.30 o 
  -8   5   7     2441.85     2264.74     42.24 o 
  -7   5   7    25522.07    25801.91    212.34 o 
  -6   5   7     3398.13     3270.97     48.18 o 
  -5   5   7     8054.19     8097.40     77.16 o 
  -4   5   7     1278.38     1182.21     23.01 o 
  -3   5   7    91735.08    91327.02    504.77 o 
  -2   5   7     9433.50     9363.21     67.83 o 
  -1   5   7    69489.36    69250.66    352.66 o 
   0   5   7     1098.53     1078.85     20.49 o 
   1   5   7     4441.11     4265.91     49.88 o 
   2   5   7    15257.12    15062.23    109.17 o 
   3   5   7       29.55       78.08     21.18 o 
   4   5   7     3415.59     3356.79     44.77 o 
   5   5   7    24313.41    24075.69    172.09 o 
   6   5   7     2708.31     2615.74     45.84 o 
   7   5   7     7409.12     7122.69     84.77 o 
   8   5   7    16238.83    16258.53    160.01 o 
   9   5   7     2434.10     2321.63     55.84 o 
  10   5   7      250.48      274.93     24.92 o 
  11   5   7     5906.78     5810.21    146.86 o 
 -13   6   7     1715.33     1696.95     57.44 o 
 -12   6   7    12517.15    12193.37    186.36 o 
 -11   6   7     1973.03     1924.59     52.76 o 
 -10   6   7    12060.83    11862.41    166.13 o 
  -9   6   7     3149.36     3077.75     62.92 o 
  -8   6   7      926.02      898.59     27.18 o 
  -7   6   7     4003.91     3999.67     58.03 o 
  -6   6   7        0.58       44.63      7.92 o 
  -5   6   7      121.54      151.18     14.75 o 
  -4   6   7    63512.98    63290.89    382.41 o 
  -3   6   7     3215.07     3187.70     43.96 o 
  -2   6   7    96809.57    95589.68    623.57 o 
  -1   6   7       19.30       43.68      6.70 o 
   0   6   7     4288.52     4165.79     48.52 o 
   1   6   7      625.44      638.26     19.32 o 
   2   6   7    22546.88    22772.66    161.78 o 
   3   6   7    13110.17    13257.32    110.20 o 
   4   6   7    56349.59    56773.53    348.86 o 
   5   6   7       80.61      110.22     10.92 o 
   6   6   7    87672.27    89066.25    582.62 o 
   7   6   7     8631.96     8410.31    119.08 o 
   8   6   7     6768.53     6697.43     99.38 o 
   9   6   7      701.75      637.51     33.66 o 
  10   6   7     8531.75     8587.62    131.12 o 
 -12   7   7     3566.47     3559.05     77.64 o 
 -11   7   7    35713.32    36378.86    335.33 o 
 -10   7   7      277.56      297.45     24.36 o 
  -9   7   7     7683.27     7428.99    107.40 o 
  -8   7   7    11833.84    11826.73    130.26 o 
  -7   7   7      102.46      158.83     26.82 o 
  -6   7   7     2284.57     2228.85     45.55 o 
  -5   7   7        4.18       77.93     21.71 o 
  -4   7   7     4862.17     4669.65     58.40 o 
  -3   7   7    26599.55    27075.54    197.70 o 
  -2   7   7     1246.31     1222.13     27.55 o 
  -1   7   7    15719.06    15891.88    129.32 o 
   0   7   7     1002.61     1002.15     24.99 o 
   1   7   7    10807.45    10644.41     98.79 o 
   2   7   7      871.27      777.65     22.80 o 
   3   7   7     5264.93     5125.27     68.15 o 
   4   7   7        4.65       30.58      9.45 o 
   5   7   7     9628.07     9723.35    118.12 o 
   6   7   7     1967.48     1932.90     44.58 o 
   7   7   7     2363.77     2223.43     54.09 o 
   8   7   7      118.47      139.28     17.72 o 
   9   7   7     2044.93     2011.36     54.87 o 
  10   7   7       33.18       98.55     35.01 o 
 -12   8   7     1359.76     1323.19     73.57 o 
 -11   8   7      213.10      216.82     22.71 o 
 -10   8   7      218.82      266.69     25.56 o 
  -9   8   7     3472.73     3376.00     76.58 o 
  -8   8   7     3659.42     3598.44     77.20 o 
  -7   8   7      869.32      853.06     42.15 o 
  -6   8   7    21740.19    21958.60    199.55 o 
  -5   8   7     6738.34     6665.29     87.76 o 
  -4   8   7    11725.26    11763.32    117.88 o 
  -3   8   7     1714.68     1620.23     36.41 o 
  -2   8   7      452.53      459.81     20.28 o 
  -1   8   7     4589.82     4549.70     58.94 o 
   0   8   7     6604.35     6525.73     79.55 o 
   1   8   7      859.88      825.38     26.59 o 
   2   8   7    46837.80    47065.05    388.71 o 
   3   8   7     4848.78     4729.97     73.51 o 
   4   8   7     1636.48     1584.57     44.93 o 
   5   8   7      500.00      458.69     26.89 o 
   6   8   7      172.74      198.78     22.76 o 
   7   8   7     1486.58     1428.85     61.16 o 
   8   8   7    11738.11    11601.13    225.89 o 
   9   8   7     3019.62     3371.40    147.71 o 
 -11   9   7     3768.44     3816.21    123.42 o 
 -10   9   7       48.36       84.32     17.20 o 
  -9   9   7      570.14      546.76     34.09 o 
  -8   9   7       98.64       81.99     15.99 o 
  -7   9   7    37624.04    38299.66    369.61 o 
  -6   9   7        0.83       50.20     10.20 o 
  -5   9   7    13760.21    13752.64    145.32 o 
  -4   9   7     2479.57     2431.11     47.89 o 
  -3   9   7    10558.66    10465.90    121.34 o 
  -2   9   7      401.47      443.60     32.05 o 
  -1   9   7     4902.27     4777.12     79.50 o 
   0   9   7     1228.22     1169.95     35.18 o 
   1   9   7    56879.15    58235.92    440.05 o 
   2   9   7        5.99       51.43     11.27 o 
   3   9   7    11410.36    11275.99    130.18 o 
   4   9   7     3069.81     2911.88     64.17 o 
   5   9   7     4300.27     4142.40     88.47 o 
   6   9   7      101.06      105.29     18.71 o 
   7   9   7      623.67      592.59     37.73 o 
   8   9   7      382.46      392.55     67.07 o 
 -10  10   7      160.86      100.70     43.12 o 
  -9  10   7      927.68      939.95     47.27 o 
  -8  10   7    17389.18    17579.32    241.28 o 
  -7  10   7      693.48      658.52     41.31 o 
  -6  10   7    18501.55    18778.90    220.98 o 
  -5  10   7     1291.20     1245.65     42.04 o 
  -4  10   7       68.79      136.50     17.32 o 
  -3  10   7      984.88      881.05     32.74 o 
  -2  10   7     1243.59     1181.38     39.84 o 
  -1  10   7      740.42      751.32     32.17 o 
   0  10   7    33170.79    33922.98    318.35 o 
   1  10   7        0.05       31.02     11.33 o 
   2  10   7    17710.09    17785.28    193.56 o 
   3  10   7      428.64      463.55     28.84 o 
   4  10   7      363.20      474.27     63.38 o 
   5  10   7      449.36      374.41     33.89 o 
   6  10   7     2684.01     2591.81     82.00 o 
   7  10   7       16.58       34.83     59.23 o 
  -7  11   7     2757.67     2904.61    205.93 o 
  -6  11   7      198.98      198.21     23.36 o 
  -5  11   7     5662.72     5748.41    107.02 o 
  -4  11   7     2746.45     2721.04     65.51 o 
  -3  11   7     4573.16     4533.95     85.44 o 
  -2  11   7        1.61       35.43     12.13 o 
  -1  11   7      204.27      254.00     22.99 o 
   0  11   7     4240.59     4210.32     81.49 o 
   1  11   7     2529.31     2373.93     59.93 o 
   2  11   7      915.62      869.45     40.10 o 
   3  11   7     4550.00     4610.92     96.64 o 
   4  11   7     1096.42     1026.42     75.68 o 
  -6  12   7     3713.79     4197.29    218.84 o 
  -5  12   7     4131.49     4242.98    165.25 o 
  -4  12   7       78.25      101.89     37.43 o 
  -3  12   7     1602.22     1634.86     62.30 o 
  -2  12   7    17952.08    18808.33    271.38 o 
  -1  12   7     7980.09     8313.17    164.94 o 
   0  12   7     2701.20     2702.63     66.87 o 
   1  12   7      116.19      153.58     28.24 o 
   2  12   7        2.86       41.93     39.33 o 
   3  12   7     6536.94     6745.62    210.25 o 
 -15   0   8     4230.02     4243.55    159.24 o 
 -14   0   8     6136.55     6275.17    158.03 o 
 -13   0   8      603.67      530.03     38.30 o 
 -12   0   8     7530.85     7453.15    138.48 o 
 -11   0   8    12490.62    12071.90    182.39 o 
 -10   0   8    44379.02    44277.69    477.84 o 
  -9   0   8     2436.58     2265.20     61.59 o 
  -8   0   8    64049.72    63188.89    731.51 o 
  -7   0   8      287.28      258.53     44.31 o 
  -6   0   8    10968.66    11416.78    118.11 o 
  -5   0   8     1271.38     1204.34     27.98 o 
  -4   0   8     7153.33     7263.78     73.54 o 
  -3   0   8     7638.46     7795.33     77.24 o 
  -2   0   8     9587.05    10122.67    114.71 o 
  -1   0   8     9471.31     9581.63     91.54 o 
   0   0   8    41878.57    42478.62    319.18 o 
   1   0   8     3667.17     3607.82     47.32 o 
   2   0   8    49841.13    51320.89    375.72 o 
   3   0   8       84.90      159.38     17.25 o 
   4   0   8     2739.78     2659.75     71.01 o 
   5   0   8     6060.83     5994.90     95.43 o 
   6   0   8     6949.74     6764.33    107.50 o 
   7   0   8     1512.85     1446.03     47.72 o 
   8   0   8    17285.06    16905.71    213.13 o 
   9   0   8        5.88       45.56     14.93 o 
  10   0   8       41.97      172.73     26.09 o 
  11   0   8     5571.42     5568.69    118.44 o 
  12   0   8     1892.43     1854.88    169.79 o 
 -15   1   8     3920.14     3834.21    121.31 o 
 -14   1   8     6586.05     6653.13    114.13 o 
 -13   1   8     1973.89     1957.44     52.41 o 
 -12   1   8      265.19      265.92     20.53 o 
 -11   1   8    27867.43    27757.25    235.87 o 
 -10   1   8     1464.57     1383.16     35.34 o 
  -9   1   8     9522.37     9186.50    100.71 o 
  -8   1   8     3120.65     2975.14     45.13 o 
  -7   1   8     1076.78     1079.16     27.01 o 
  -6   1   8     5006.80     5049.26     52.35 o 
  -5   1   8       74.58       94.55      9.88 o 
  -4   1   8     9932.53     9908.49     71.39 o 
  -3   1   8    37026.39    36944.39    198.39 o 
  -2   1   8      407.73      370.72      9.36 o 
  -1   1   8   133136.05   134042.50    666.38 o 
   0   1   8    11111.12    11201.08     73.30 o 
   1   1   8    19764.13    19895.33    117.32 o 
   2   1   8      966.28      967.35     18.36 o 
   3   1   8     7380.64     7263.22     62.11 o 
   4   1   8     5248.49     5109.64     52.19 o 
   5   1   8     3860.62     3721.57     50.75 o 
   6   1   8     7085.17     6762.54     76.10 o 
   7   1   8    34504.10    34311.14    250.49 o 
   8   1   8      373.49      402.34     22.20 o 
   9   1   8    23904.74    23999.40    200.21 o 
  10   1   8     3213.59     3042.65     57.81 o 
  11   1   8      382.88      388.00     27.88 o 
  12   1   8      179.58      157.09     56.15 o 
 -15   2   8      662.56      638.84     52.03 o 
 -14   2   8     5067.36     4899.72     96.77 o 
 -13   2   8      760.75      737.98     36.36 o 
 -12   2   8      875.61      795.17     32.05 o 
 -11   2   8     2965.38     2886.66     54.72 o 
 -10   2   8     5084.35     4835.36     65.90 o 
  -9   2   8    14994.59    14842.77    132.54 o 
  -8   2   8    34757.01    35265.41    254.44 o 
  -7   2   8     1225.88     1204.51     30.46 o 
  -6   2   8    24335.13    24203.93    179.67 o 
  -5   2   8     9729.12     9691.70     77.58 o 
  -4   2   8       30.49       88.89     10.11 o 
  -3   2   8     2508.72     2435.21     27.72 o 
  -2   2   8     1827.81     1799.98     24.00 o 
  -1   2   8     4927.25     4903.64     41.77 o 
   0   2   8    16968.23    17193.08    107.89 o 
   1   2   8      479.63      470.65     13.33 o 
   2   2   8    12789.27    12861.11     91.83 o 
   3   2   8      376.13      372.57     12.98 o 
   4   2   8    45072.18    46131.82    272.03 o 
   5   2   8       20.58       33.82      6.70 o 
   6   2   8     9030.02     8624.59     89.49 o 
   7   2   8     3934.97     3685.79     56.15 o 
   8   2   8       67.62       90.05     11.68 o 
   9   2   8     2777.10     2625.97     53.86 o 
  10   2   8     1692.68     1650.95     44.12 o 
  11   2   8     1318.45     1203.52     42.54 o 
 -15   3   8     2720.57     2730.52    100.24 o 
 -14   3   8       62.85       74.62     17.31 o 
 -13   3   8    39692.53    40553.51    386.90 o 
 -12   3   8     2131.32     2074.71     52.61 o 
 -11   3   8     5098.12     4931.91     75.07 o 
 -10   3   8      231.11      206.87     16.95 o 
  -9   3   8       75.23      111.28     11.42 o 
  -8   3   8      263.20      275.08     14.69 o 
  -7   3   8     1235.44     1185.85     27.04 o 
  -6   3   8       44.88      106.32     13.67 o 
  -5   3   8    34931.34    34361.57    217.04 o 
  -4   3   8     5790.53     5947.64     49.80 o 
  -3   3   8    29131.96    29532.66    178.59 o 
  -2   3   8     2317.97     2238.39     29.46 o 
  -1   3   8      633.20      573.33     13.70 o 
   0   3   8       92.71       85.83      6.23 o 
   1   3   8       26.41       66.25      6.13 o 
   2   3   8     1433.16     1395.67     22.15 o 
   3   3   8    27528.82    27755.50    195.88 o 
   4   3   8     2111.30     2078.73     31.95 o 
   5   3   8     6091.90     6097.75     65.47 o 
   6   3   8     1356.49     1378.72     32.11 o 
   7   3   8      699.07      683.03     25.36 o 
   8   3   8      100.74      111.16     13.23 o 
   9   3   8     2178.76     2037.05     47.60 o 
  10   3   8      762.68      675.62     32.85 o 
  11   3   8    12424.48    12404.93    176.23 o 
 -14   4   8     9692.56     9626.72    172.93 o 
 -13   4   8       40.43       51.19     13.89 o 
 -12   4   8     8076.60     7924.74    113.22 o 
 -11   4   8       43.95       93.48     20.17 o 
 -10   4   8     1382.63     1224.39     32.73 o 
  -9   4   8     1045.16      953.13     27.74 o 
  -8   4   8      331.27      364.66     17.91 o 
  -7   4   8     2170.08     2075.57     38.34 o 
  -6   4   8    29079.03    28346.11    211.71 o 
  -5   4   8       25.60       57.93      6.62 o 
  -4   4   8    24805.00    24750.04    163.64 o 
  -3   4   8        0.76       44.26      7.38 o 
  -2   4   8     1182.79     1159.56     19.54 o 
  -1   4   8       55.63       73.39      6.03 o 
   0   4   8       22.87       83.04      8.83 o 
   1   4   8     1483.89     1459.92     21.62 o 
   2   4   8    38125.13    38309.31    232.34 o 
   3   4   8     1710.77     1659.79     31.54 o 
   4   4   8    38037.96    37489.38    266.22 o 
   5   4   8      640.43      596.81     19.61 o 
   6   4   8        6.65       35.96     11.19 o 
   7   4   8      258.99      272.45     18.92 o 
   8   4   8     5468.44     5245.40     77.65 o 
   9   4   8      579.98      521.43     29.52 o 
  10   4   8     2234.67     2044.27     54.65 o 
  11   4   8      331.91      232.86     46.73 o 
 -14   5   8     4634.45     4698.33    133.28 o 
 -13   5   8     5788.77     5742.78    108.17 o 
 -12   5   8      690.71      641.88     35.14 o 
 -11   5   8     1597.23     1565.65     45.47 o 
 -10   5   8      228.88      205.45     16.50 o 
  -9   5   8     4635.82     4522.98     65.43 o 
  -8   5   8     1537.56     1423.91     33.83 o 
  -7   5   8     9318.67     9066.74     94.78 o 
  -6   5   8     1190.12     1191.91     28.67 o 
  -5   5   8     8361.82     8517.74     81.24 o 
  -4   5   8     5799.24     5656.48     60.31 o 
  -3   5   8     6569.58     6409.23     61.55 o 
  -2   5   8     1265.19     1214.13     23.18 o 
  -1   5   8     1153.24     1174.76     19.48 o 
   0   5   8      241.60      267.27     15.14 o 
   1   5   8     2856.58     2838.84     38.84 o 
   2   5   8    12472.77    12547.28    113.89 o 
   3   5   8    19532.39    19261.96    160.66 o 
   4   5   8     1540.72     1470.95     29.78 o 
   5   5   8     4963.01     4852.35     59.65 o 
   6   5   8     2030.38     2029.06     41.50 o 
   7   5   8     2805.69     2678.99     49.82 o 
   8   5   8     1496.06     1363.13     41.90 o 
   9   5   8      171.03      201.93     20.55 o 
  10   5   8     2621.03     2598.66     67.46 o 
 -13   6   8      855.35      759.17     44.63 o 
 -12   6   8     2582.06     2487.95     68.26 o 
 -11   6   8     3545.60     3456.50     72.72 o 
 -10   6   8     2162.45     2117.28     54.01 o 
  -9   6   8     2336.86     2206.28     49.15 o 
  -8   6   8      782.16      723.02     25.17 o 
  -7   6   8     4347.60     4301.07     61.48 o 
  -6   6   8      489.41      529.89     26.10 o 
  -5   6   8     5633.55     5504.10     63.37 o 
  -4   6   8       56.69      153.95     27.59 o 
  -3   6   8     5414.83     5234.59     60.44 o 
  -2   6   8     6834.42     6758.23     67.00 o 
  -1   6   8      813.84      875.11     21.39 o 
   0   6   8      325.69      444.63     39.27 o 
   1   6   8      217.66      224.71     13.78 o 
   2   6   8     3346.51     3095.45     47.31 o 
   3   6   8      710.97      734.20     25.63 o 
   4   6   8     2818.91     2853.03     45.80 o 
   5   6   8      314.52      337.59     18.66 o 
   6   6   8     1612.14     1608.45     37.96 o 
   7   6   8     2533.36     2474.88     52.08 o 
   8   6   8     7483.11     7258.74    115.76 o 
   9   6   8       48.95       63.24     14.07 o 
  10   6   8     2020.92     2078.17    159.84 o 
 -12   7   8      482.07      475.18     34.38 o 
 -11   7   8        4.47       42.46     12.71 o 
 -10   7   8      882.70      869.85     36.09 o 
  -9   7   8    16554.20    16660.73    183.19 o 
  -8   7   8     1508.92     1415.34     39.26 o 
  -7   7   8      683.10      677.20     28.47 o 
  -6   7   8      198.33      173.15     16.97 o 
  -5   7   8     1808.51     1729.32     36.53 o 
  -4   7   8     4198.12     4134.99     55.44 o 
  -3   7   8     1372.76     1387.39     31.70 o 
  -2   7   8     2402.39     2361.40     39.83 o 
  -1   7   8       56.18      109.77     13.84 o 
   0   7   8    11075.75    11092.39    102.89 o 
   1   7   8     6210.21     6191.75     71.00 o 
   2   7   8     2252.02     2212.27     42.60 o 
   3   7   8      543.41      541.81     23.63 o 
   4   7   8     4502.80     4461.59     76.72 o 
   5   7   8      666.24      624.06     29.55 o 
   6   7   8     2607.34     2546.60     56.13 o 
   7   7   8     6096.00     5866.93    109.97 o 
   8   7   8       17.59       28.26     12.48 o 
   9   7   8      393.70      392.04     60.76 o 
 -12   8   8      123.32      147.78     42.40 o 
 -11   8   8      113.06      122.60     19.74 o 
 -10   8   8     1758.98     1670.94     55.28 o 
  -9   8   8      380.59      338.41     28.15 o 
  -8   8   8      769.50      757.50     35.96 o 
  -7   8   8      496.81      521.37     27.31 o 
  -6   8   8    17487.44    17253.39    182.27 o 
  -5   8   8     1190.33     1114.33     33.61 o 
  -4   8   8     2678.09     2736.61     52.50 o 
  -3   8   8    11224.48    11041.59    113.32 o 
  -2   8   8    19495.99    19674.47    159.52 o 
  -1   8   8     4776.25     4640.16     64.58 o 
   0   8   8    11754.22    11871.40    111.69 o 
   1   8   8    16242.13    16284.41    174.85 o 
   2   8   8    24762.64    24777.70    220.17 o 
   3   8   8       43.69       62.95     12.22 o 
   4   8   8    16006.20    16217.16    215.83 o 
   5   8   8    16063.93    16102.51    196.48 o 
   6   8   8     3531.77     3233.05     78.01 o 
   7   8   8      103.36      171.86     21.73 o 
   8   8   8    15786.54    16208.86    548.83 o 
 -10   9   8    10982.37    11255.85    177.53 o 
  -9   9   8     1778.10     1688.91     56.07 o 
  -8   9   8      296.43      320.23     27.90 o 
  -7   9   8     3129.58     3082.51     66.78 o 
  -6   9   8    19623.20    19967.43    228.57 o 
  -5   9   8     2618.06     2622.94     54.53 o 
  -4   9   8      146.79      157.58     16.06 o 
  -3   9   8     6047.02     6178.49     88.41 o 
  -2   9   8     8409.40     8544.14    125.81 o 
  -1   9   8      235.03      238.04     20.74 o 
   0   9   8       79.26      107.83     16.55 o 
   1   9   8     1072.38     1034.76     41.16 o 
   2   9   8      954.68     1003.89     34.46 o 
   3   9   8       49.23      123.57     21.15 o 
   4   9   8     1621.99     1556.58     47.51 o 
   5   9   8      348.34      342.12     29.82 o 
   6   9   8     1547.31     1577.85     56.29 o 
   7   9   8      500.04      598.36     78.92 o 
  -9  10   8     3011.13     3204.13    181.51 o 
  -8  10   8    10985.43    10915.31    159.95 o 
  -7  10   8     3096.71     3027.04     84.30 o 
  -6  10   8     2031.52     2059.94     67.49 o 
  -5  10   8     1274.31     1242.38     42.39 o 
  -4  10   8      696.19      679.65     32.07 o 
  -3  10   8     6788.83     6871.88    105.03 o 
  -2  10   8       54.72      178.96     46.90 o 
  -1  10   8     1000.35     1001.04     37.44 o 
   0  10   8     1660.83     1630.89     47.80 o 
   1  10   8    18340.09    19020.61    221.97 o 
   2  10   8     4663.00     4453.24     83.25 o 
   3  10   8       78.00       95.56     16.51 o 
   4  10   8     3245.78     3144.79     85.85 o 
   5  10   8    16063.85    16235.09    378.89 o 
   6  10   8       15.00      337.84     96.90 o 
  -7  11   8      383.44      428.42     90.75 o 
  -6  11   8       37.55       51.50     29.18 o 
  -5  11   8     1118.36     1069.07     41.76 o 
  -4  11   8     4261.14     4338.12     90.86 o 
  -3  11   8     3261.15     3383.79     73.71 o 
  -2  11   8       93.56      113.70     17.10 o 
  -1  11   8    38094.41    39885.09    453.93 o 
   0  11   8     1142.75     1135.47     42.30 o 
   1  11   8     1322.79     1280.35     48.91 o 
   2  11   8      982.70      976.56     43.21 o 
   3  11   8     4493.97     4593.11    231.99 o 
   4  11   8     1931.06     1956.66    152.96 o 
  -5  12   8     1820.69     1888.00    144.41 o 
  -4  12   8       39.63       70.86     31.77 o 
  -3  12   8     2224.92     2309.65    120.12 o 
  -2  12   8     2285.00     2380.78    100.58 o 
  -1  12   8      475.29      523.11     62.98 o 
   0  12   8     6794.70     7097.76    422.91 o 
   1  12   8        0.60       54.02     34.12 o 
 -15   1   9     2764.39     2635.90    117.17 o 
 -14   1   9      219.74      216.06     24.61 o 
 -13   1   9      437.13      459.96     26.65 o 
 -12   1   9      424.13      439.44     24.67 o 
 -11   1   9    23010.92    23217.18    207.36 o 
 -10   1   9      294.38      265.61     18.77 o 
  -9   1   9      236.30      399.05     61.84 o 
  -8   1   9       64.84       91.51     10.65 o 
  -7   1   9    35495.11    35406.72    252.25 o 
  -6   1   9     6767.89     6572.02     73.85 o 
  -5   1   9       45.67      103.01     11.22 o 
  -4   1   9     1364.61     1277.06     20.90 o 
  -3   1   9    77969.43    78839.57    417.85 o 
  -2   1   9      225.50      266.46     10.13 o 
  -1   1   9     6239.62     6357.24     51.44 o 
   0   1   9        7.12       30.45      4.64 o 
   1   1   9     3647.22     3440.85     37.46 o 
   2   1   9      989.34      957.51     18.56 o 
   3   1   9       56.69      107.52     10.93 o 
   4   1   9     2688.44     2616.56     36.80 o 
   5   1   9    38942.21    38916.84    270.04 o 
   6   1   9     2112.88     2045.37     39.79 o 
   7   1   9     1058.75     1043.94     31.54 o 
   8   1   9     1732.16     1654.46     39.55 o 
   9   1   9     6560.97     6405.67     86.35 o 
  10   1   9       61.57       73.24     12.63 o 
  11   1   9      842.59      818.46     60.98 o 
 -15   2   9      257.70      242.79     44.31 o 
 -14   2   9    16976.76    17338.00    212.17 o 
 -13   2   9        3.11       19.82     11.17 o 
 -12   2   9    18816.98    18861.13    213.71 o 
 -11   2   9     5423.99     5192.70     83.49 o 
 -10   2   9    45443.47    45743.75    374.53 o 
  -9   2   9      259.29      280.43     19.70 o 
  -8   2   9       31.03      103.23     16.17 o 
  -7   2   9     5511.30     5370.44     60.39 o 
  -6   2   9    46634.39    45875.54    297.98 o 
  -5   2   9     3097.35     3061.95     37.70 o 
  -4   2   9    10859.20    10836.40     89.37 o 
  -3   2   9     3816.26     3761.39     37.38 o 
  -2   2   9    38405.63    38728.12    218.75 o 
  -1   2   9     2275.45     2336.11     29.34 o 
   0   2   9     1343.11     1282.76     22.11 o 
   1   2   9        0.20       35.88      4.72 o 
   2   2   9     7763.23     7694.34     69.05 o 
   3   2   9     2300.19     2221.89     30.95 o 
   4   2   9    31060.81    30652.12    203.60 o 
   5   2   9      438.99      460.20     17.77 o 
   6   2   9    13843.95    13733.29    125.24 o 
   7   2   9     1281.38     1218.62     32.54 o 
   8   2   9    12139.79    11880.21    128.46 o 
   9   2   9     3444.24     3322.20     62.79 o 
  10   2   9       77.77      109.83     15.05 o 
 -14   3   9        2.24       36.83     14.79 o 
 -13   3   9     3403.60     3375.53     78.46 o 
 -12   3   9     2525.71     2485.72     58.32 o 
 -11   3   9     8139.53     7676.28    116.33 o 
 -10   3   9      217.52      232.15     19.72 o 
  -9   3   9     1206.83     1125.91     33.07 o 
  -8   3   9     5057.62     4899.18     59.98 o 
  -7   3   9     4611.04     4381.62     57.06 o 
  -6   3   9     3025.40     2943.66     41.61 o 
  -5   3   9    19927.59    19836.81    147.01 o 
  -4   3   9      858.31      850.25     17.84 o 
  -3   3   9    64060.14    63186.84    356.69 o 
  -2   3   9     6127.44     6243.65     55.22 o 
  -1   3   9     2075.99     2076.40     27.29 o 
   0   3   9     2680.07     2613.14     30.75 o 
   1   3   9    30798.10    31754.17    184.79 o 
   2   3   9     5471.36     5440.13     53.75 o 
   3   3   9      546.16      563.58     17.17 o 
   4   3   9     6998.13     6912.30     66.89 o 
   5   3   9    50469.19    50779.26    319.58 o 
   6   3   9     1660.20     1535.41     37.00 o 
   7   3   9     6352.39     6135.06     82.77 o 
   8   3   9     2151.98     2053.63     47.12 o 
   9   3   9     4243.69     4201.57     79.87 o 
  10   3   9      353.60      344.79     26.95 o 
 -14   4   9      966.16      862.84     48.73 o 
 -13   4   9    15601.03    15717.26    197.39 o 
 -12   4   9      166.24      157.09     20.47 o 
 -11   4   9     2168.93     2060.73     48.03 o 
 -10   4   9    22503.68    22350.31    215.31 o 
  -9   4   9      907.53      869.57     28.76 o 
  -8   4   9     9753.65     9763.86    101.38 o 
  -7   4   9     5441.11     5228.55     66.26 o 
  -6   4   9     5984.24     6035.43     70.34 o 
  -5   4   9      189.80      262.29     23.73 o 
  -4   4   9     1373.51     1402.57     25.43 o 
  -3   4   9     2099.44     1971.76     27.27 o 
  -2   4   9      196.43      163.90      9.42 o 
  -1   4   9     7087.37     6921.36     60.71 o 
   0   4   9    41622.66    41693.71    234.19 o 
   1   4   9        7.95       61.05     11.98 o 
   2   4   9    35137.03    34637.75    252.79 o 
   3   4   9     3746.48     3632.63     57.36 o 
   4   4   9      489.80      427.44     24.76 o 
   5   4   9      153.32      156.35     12.55 o 
   6   4   9      392.74      422.69     23.58 o 
   7   4   9      570.75      510.45     24.77 o 
   8   4   9     5134.26     4843.12     76.21 o 
   9   4   9      967.00      914.18     37.01 o 
  10   4   9     4297.74     4168.03    100.41 o 
 -13   5   9    16905.88    16904.90    261.57 o 
 -12   5   9     1224.01     1122.36     40.46 o 
 -11   5   9    12565.93    12666.91    152.21 o 
 -10   5   9     3483.12     3383.46     58.33 o 
  -9   5   9      298.85      308.03     20.23 o 
  -8   5   9     3375.66     3318.82     54.12 o 
  -7   5   9    47041.18    46801.72    333.45 o 
  -6   5   9     7509.85     7651.88     84.19 o 
  -5   5   9    35863.14    35692.12    259.40 o 
  -4   5   9     1680.93     1582.44     30.18 o 
  -3   5   9     8220.81     8232.40     75.08 o 
  -2   5   9    13881.85    13979.74    103.63 o 
  -1   5   9     1161.66     1135.10     31.79 o 
   0   5   9      317.63      391.15     23.51 o 
   1   5   9    22363.21    22523.62    168.69 o 
   2   5   9     3382.42     3184.30     49.67 o 
   3   5   9     6875.29     6753.58     80.03 o 
   4   5   9    14407.60    14430.22    125.25 o 
   5   5   9      141.38      200.31     15.60 o 
   6   5   9     1456.64     1290.72     35.75 o 
   7   5   9    19695.59    19611.03    181.64 o 
   8   5   9     8091.45     7998.92    103.96 o 
   9   5   9    12489.81    12702.90    154.82 o 
  10   5   9       40.08       84.11     45.72 o 
 -13   6   9     2420.99     2311.25    111.82 o 
 -12   6   9      191.80      190.08     23.64 o 
 -11   6   9     4626.02     4468.92     84.64 o 
 -10   6   9      188.03      214.31     19.15 o 
  -9   6   9      259.22      219.67     17.36 o 
  -8   6   9    59403.74    59273.48    416.58 o 
  -7   6   9     2886.22     2781.60     49.09 o 
  -6   6   9    18151.93    17840.85    154.70 o 
  -5   6   9      778.29      818.26     31.14 o 
  -4   6   9    15473.58    15393.95    145.40 o 
  -3   6   9     8227.09     8274.90     87.07 o 
  -2   6   9     4786.48     4665.24     54.67 o 
  -1   6   9     1057.75     1023.49     23.88 o 
   0   6   9    80123.47    79948.41    501.26 o 
   1   6   9       67.88       87.34     10.50 o 
   2   6   9    76126.03    76104.14    580.84 o 
   3   6   9     2308.39     2210.86     43.58 o 
   4   6   9      519.93      555.41     22.58 o 
   5   6   9     2436.69     2363.02     44.56 o 
   6   6   9     4993.82     4907.15     74.94 o 
   7   6   9     1692.89     1589.77     42.41 o 
   8   6   9     9922.85     9790.51    153.26 o 
   9   6   9     3838.23     3802.50    241.88 o 
 -12   7   9     1444.81     1330.17     71.35 o 
 -11   7   9      177.72      199.86     21.11 o 
 -10   7   9      920.15      850.53     36.41 o 
  -9   7   9      575.35      565.10     30.18 o 
  -8   7   9     3233.52     3195.02     65.73 o 
  -7   7   9    26004.38    25921.79    245.77 o 
  -6   7   9     2791.49     2542.65     50.37 o 
  -5   7   9    14088.14    14023.68    152.75 o 
  -4   7   9     3976.08     3794.03     57.22 o 
  -3   7   9     4592.44     4474.87     58.94 o 
  -2   7   9        0.63       42.88     10.28 o 
  -1   7   9       98.26      159.26     23.60 o 
   0   7   9      427.06      427.68     18.86 o 
   1   7   9    14199.58    14199.35    133.46 o 
   2   7   9     4322.12     4202.53     66.66 o 
   3   7   9     3565.35     3324.59     59.81 o 
   4   7   9      714.65      645.80     24.84 o 
   5   7   9     6233.02     6079.18    106.47 o 
   6   7   9     2028.85     1874.93     56.73 o 
   7   7   9     4791.56     4565.56     97.42 o 
   8   7   9       89.54       83.38     28.91 o 
 -11   8   9     3037.57     3044.96     95.18 o 
 -10   8   9    22858.42    22926.65    260.75 o 
  -9   8   9     1607.49     1653.93     54.09 o 
  -8   8   9     1570.00     1441.01     44.63 o 
  -7   8   9       12.98       29.39     10.53 o 
  -6   8   9      351.42      336.86     23.80 o 
  -5   8   9     4361.51     4316.82     69.93 o 
  -4   8   9     7605.66     7647.10     97.33 o 
  -3   8   9      401.99      426.55     20.00 o 
  -2   8   9    13152.30    13199.17    127.97 o 
  -1   8   9     9968.88    10045.10    106.80 o 
   0   8   9     3250.58     3235.50     51.62 o 
   1   8   9      514.59      485.24     24.78 o 
   2   8   9     3502.25     3294.74     66.07 o 
   3   8   9     8719.01     8463.72    136.24 o 
   4   8   9    11188.21    10716.13    138.21 o 
   5   8   9      248.90      232.26     22.81 o 
   6   8   9     2530.52     2323.41     67.39 o 
   7   8   9     7860.44     7957.21    250.98 o 
   8   8   9     1439.82     1533.21    148.41 o 
 -10   9   9      927.73      943.65     83.67 o 
  -9   9   9     7217.86     7083.96    123.28 o 
  -8   9   9     3681.08     3617.72     82.42 o 
  -7   9   9     5241.91     5066.24     89.58 o 
  -6   9   9     1640.63     1626.82     47.70 o 
  -5   9   9     3390.76     3326.19     63.16 o 
  -4   9   9       74.54       91.28     12.94 o 
  -3   9   9    37167.36    38240.49    336.64 o 
  -2   9   9     1317.18     1320.57     41.31 o 
  -1   9   9    11055.01    10948.13    136.11 o 
   0   9   9     1747.67     1737.14     47.37 o 
   1   9   9     8761.44     8686.51    111.34 o 
   2   9   9      596.41      564.99     30.82 o 
   3   9   9     9411.09     9399.73    129.20 o 
   4   9   9      258.62      254.09     23.37 o 
   5   9   9    28001.25    29027.17    380.53 o 
   6   9   9       25.50       17.35     32.47 o 
  -9  10   9     1287.83     1373.07    117.82 o 
  -8  10   9      878.38      777.18     83.67 o 
  -7  10   9      119.77      137.81     22.98 o 
  -6  10   9       58.66       79.29     16.39 o 
  -5  10   9      448.92      473.75     33.03 o 
  -4  10   9    11409.96    11365.30    156.85 o 
  -3  10   9        8.38       59.73     13.19 o 
  -2  10   9    23905.77    24829.96    247.88 o 
  -1  10   9      223.49      243.77     21.90 o 
   0  10   9      866.31      843.52     38.59 o 
   1  10   9      367.45      382.61     30.08 o 
   2  10   9     1142.91     1125.41     44.53 o 
   3  10   9     1482.96     1422.23     52.80 o 
   4  10   9    17562.30    18173.22    309.53 o 
   5  10   9      954.02      871.07    126.81 o 
  -6  11   9     1741.31     1627.59    153.89 o 
  -5  11   9      397.94      409.10     58.31 o 
  -4  11   9     1896.53     1901.45     59.76 o 
  -3  11   9      890.82      806.05     38.85 o 
  -2  11   9      256.69      252.00     24.41 o 
  -1  11   9     4103.64     4156.86     83.39 o 
   0  11   9      340.72      337.37     30.38 o 
   1  11   9     5458.82     5594.45    130.04 o 
   2  11   9      417.57      488.62     77.72 o 
   3  11   9     2280.74     2386.10    156.78 o 
  -2  12   9      140.12      178.41     61.13 o 
  -1  12   9    12934.16    14409.96    459.21 o 
 -14   0  10    14306.40    14213.22    226.89 o 
 -13   0  10     2534.34     2534.06     80.80 o 
 -12   0  10    58912.87    60432.53    646.37 o 
 -11   0  10       94.72       96.89     18.99 o 
 -10   0  10     1399.92     1377.92     52.42 o 
  -9   0  10     7796.92     7661.46    131.47 o 
  -8   0  10     1894.45     1923.94     61.93 o 
  -7   0  10     2321.92     2140.84     57.93 o 
  -6   0  10    16797.39    16769.72    183.10 o 
  -5   0  10     1355.99     1357.44     37.01 o 
  -4   0  10    55410.05    56391.73    499.40 o 
  -3   0  10     6284.89     6383.08     79.86 o 
  -2   0  10      608.11      686.81     35.62 o 
  -1   0  10      178.32      236.70     18.10 o 
   0   0  10      318.85      330.13     21.95 o 
   1   0  10     1918.52     1861.84     39.83 o 
   2   0  10    20436.94    20432.32    177.51 o 
   3   0  10     2720.46     2704.80     52.34 o 
   4   0  10    22631.62    22424.93    215.38 o 
   5   0  10     9124.42     8956.19    145.32 o 
   6   0  10      317.42      347.17     30.30 o 
   7   0  10     3532.06     3557.94     82.29 o 
   8   0  10      488.20      469.63     34.46 o 
   9   0  10     1328.23     1226.08     52.74 o 
  10   0  10    26996.54    28532.30    377.94 o 
 -15   1  10     7940.36     8308.26    325.37 o 
 -14   1  10     3242.68     3242.32     78.79 o 
 -13   1  10    11122.01    10988.91    132.34 o 
 -12   1  10      201.87      200.09     18.83 o 
 -11   1  10      284.75      420.97     42.40 o 
 -10   1  10     7485.66     7221.50     92.32 o 
  -9   1  10      595.66      540.82     22.36 o 
  -8   1  10    10477.56    10290.48    109.18 o 
  -7   1  10    40455.05    40507.35    302.30 o 
  -6   1  10      167.39      177.38     12.46 o 
  -5   1  10    53810.55    54900.88    346.85 o 
  -4   1  10     3989.42     3972.77     47.29 o 
  -3   1  10     8801.18     8753.64     67.08 o 
  -2   1  10        0.61       32.18      4.73 o 
  -1   1  10    22466.46    22989.61    141.63 o 
   0   1  10     2606.32     2581.89     31.18 o 
   1   1  10     1417.00     1423.30     24.51 o 
   2   1  10     8750.75     8713.45     73.34 o 
   3   1  10    87004.39    86489.67    455.70 o 
   4   1  10     1337.34     1235.64     27.28 o 
   5   1  10    35341.17    35200.67    252.40 o 
   6   1  10     7138.21     6885.54     81.71 o 
   7   1  10     2457.49     2333.37     48.95 o 
   8   1  10       26.37       44.58      9.98 o 
   9   1  10      266.25      315.92     22.24 o 
  10   1  10     3279.95     3133.92     72.25 o 
 -14   2  10     4250.20     4234.75     99.29 o 
 -13   2  10     2444.55     2350.54     59.40 o 
 -12   2  10     9393.69     9206.20    132.63 o 
 -11   2  10     2161.34     2053.82     51.06 o 
 -10   2  10     8221.49     7879.69     97.93 o 
  -9   2  10       76.16      126.47     22.19 o 
  -8   2  10     4713.85     4405.38     64.53 o 
  -7   2  10        3.31       32.30      7.16 o 
  -6   2  10      181.75      244.24     20.59 o 
  -5   2  10     5803.00     5827.33     65.25 o 
  -4   2  10     7230.88     7329.66     66.79 o 
  -3   2  10     1730.30     1733.97     25.00 o 
  -2   2  10    43199.96    44020.91    258.54 o 
  -1   2  10      247.20      233.70     10.76 o 
   0   2  10    13375.74    13361.90    103.24 o 
   1   2  10      922.90      913.52     19.66 o 
   2   2  10     7844.12     7584.18     71.29 o 
   3   2  10       15.81       49.02      6.69 o 
   4   2  10        6.78       98.88     24.81 o 
   5   2  10       42.45       63.15      8.82 o 
   6   2  10     3525.47     3317.86     53.89 o 
   7   2  10     3735.70     3601.32     62.19 o 
   8   2  10    11853.26    11686.02    130.16 o 
   9   2  10      327.00      312.71     23.36 o 
  10   2  10     7850.11     8081.19    165.69 o 
 -14   3  10        4.72       24.84     18.06 o 
 -13   3  10     3300.42     3227.20     77.52 o 
 -12   3  10      384.84      365.22     26.55 o 
 -11   3  10     4505.18     4060.65     74.72 o 
 -10   3  10       47.14       73.54     12.71 o 
  -9   3  10    24277.01    24116.98    225.33 o 
  -8   3  10     2304.39     2221.11     44.71 o 
  -7   3  10    10351.58    10473.20     96.91 o 
  -6   3  10      515.73      505.88     18.33 o 
  -5   3  10      971.51     1010.31     25.08 o 
  -4   3  10     2974.50     2911.44     38.23 o 
  -3   3  10       25.48      162.45     21.56 o 
  -2   3  10     1291.81     1293.90     22.95 o 
  -1   3  10    20460.27    20789.88    132.87 o 
   0   3  10    10921.57    10881.36     80.74 o 
   1   3  10    12904.77    12538.24     99.58 o 
   2   3  10      518.05      561.49     17.48 o 
   3   3  10      495.86      473.83     18.26 o 
   4   3  10       20.51       48.84      9.35 o 
   5   3  10     2539.89     2372.75     42.88 o 
   6   3  10      813.72      755.63     27.29 o 
   7   3  10    44280.14    44308.48    336.94 o 
   8   3  10      116.74      116.19     14.97 o 
   9   3  10     1162.22     1029.90     36.33 o 
  10   3  10      794.45      902.28    104.99 o 
 -14   4  10     1273.64     1138.61    109.76 o 
 -13   4  10      877.49      771.86     39.78 o 
 -12   4  10        1.82       60.97     20.41 o 
 -11   4  10      329.05      306.84     23.91 o 
 -10   4  10    28577.24    28246.00    280.93 o 
  -9   4  10      771.50      731.03     25.64 o 
  -8   4  10    18160.05    17841.91    158.68 o 
  -7   4  10      912.82      861.52     25.70 o 
  -6   4  10     1335.13     1362.74     38.43 o 
  -5   4  10     1288.11     1226.29     28.70 o 
  -4   4  10     4670.93     4497.29     51.02 o 
  -3   4  10      227.01      261.21     11.22 o 
  -2   4  10    22333.36    22471.58    155.95 o 
  -1   4  10      162.73      190.54     10.37 o 
   0   4  10    45873.63    45539.03    278.56 o 
   1   4  10     1327.77     1268.68     27.38 o 
   2   4  10      604.72      640.38     22.66 o 
   3   4  10      296.06      262.75     17.90 o 
   4   4  10     9803.32     9613.79     95.86 o 
   5   4  10      238.92      234.13     16.57 o 
   6   4  10    14760.82    14531.76    153.20 o 
   7   4  10        2.75       23.72      8.94 o 
   8   4  10    35485.23    35940.48    311.64 o 
   9   4  10      326.90      342.08     24.92 o 
 -13   5  10      881.27      769.76     72.72 o 
 -12   5  10     1233.00     1245.94     47.58 o 
 -11   5  10     1164.60     1079.01     39.10 o 
 -10   5  10     2597.51     2515.77     53.70 o 
  -9   5  10    22598.20    22923.92    195.37 o 
  -8   5  10     4168.35     4061.01     61.86 o 
  -7   5  10     2412.40     2411.30     44.97 o 
  -6   5  10      477.40      456.58     19.52 o 
  -5   5  10     6814.08     6770.86     77.93 o 
  -4   5  10     7931.02     7859.77     79.55 o 
  -3   5  10     1487.13     1486.62     40.26 o 
  -2   5  10     4583.17     4514.63     52.80 o 
  -1   5  10    24014.33    24374.98    171.02 o 
   0   5  10     9540.93     9533.30     84.52 o 
   1   5  10      140.11      196.05     17.84 o 
   2   5  10       21.58       46.73      9.54 o 
   3   5  10     4067.42     3945.12     59.96 o 
   4   5  10     1389.15     1302.96     31.90 o 
   5   5  10     4233.77     4058.31     60.36 o 
   6   5  10        8.13       34.90     10.20 o 
   7   5  10     7097.14     6790.25     99.41 o 
   8   5  10      325.45      346.14     25.84 o 
   9   5  10     7809.56     8309.12    340.59 o 
 -12   6  10        7.54       58.61     15.78 o 
 -11   6  10     4251.47     4294.64     99.79 o 
 -10   6  10      261.37      283.90     20.12 o 
  -9   6  10     1584.21     1517.20     38.65 o 
  -8   6  10     1687.71     1700.36     39.84 o 
  -7   6  10      280.81      273.81     19.47 o 
  -6   6  10     5116.35     4811.48     69.77 o 
  -5   6  10      343.15      312.40     19.16 o 
  -4   6  10     2416.28     2264.04     42.26 o 
  -3   6  10     2200.20     2179.59     38.73 o 
  -2   6  10     1165.11     1161.35     29.78 o 
  -1   6  10      194.84      194.78     13.66 o 
   0   6  10      264.06      290.56     18.10 o 
   1   6  10      266.41      260.67     18.02 o 
   2   6  10     1077.96     1069.54     32.00 o 
   3   6  10       10.90       52.44      9.54 o 
   4   6  10    11885.22    12032.74    133.59 o 
   5   6  10     1403.13     1337.67     34.70 o 
   6   6  10        3.56       66.76     12.12 o 
   7   6  10      888.85      859.06     34.42 o 
   8   6  10     2247.03     2229.06    177.65 o 
 -12   7  10      613.93      503.30     63.25 o 
 -11   7  10     1293.31     1231.71     45.37 o 
 -10   7  10      606.53      605.91     32.68 o 
  -9   7  10     8455.89     8248.59    117.97 o 
  -8   7  10     3262.72     3110.97     65.63 o 
  -7   7  10     2526.66     2537.02     52.65 o 
  -6   7  10       15.83       52.24     21.04 o 
  -5   7  10    10069.62     9961.66    113.86 o 
  -4   7  10     5217.16     5134.79     69.82 o 
  -3   7  10     5881.97     5780.71     74.35 o 
  -2   7  10     3066.51     2936.81     50.16 o 
  -1   7  10     1029.41      983.25     28.64 o 
   0   7  10     1622.28     1543.93     36.28 o 
   1   7  10      119.25      134.68     14.04 o 
   2   7  10     9540.56     9548.10    112.67 o 
   3   7  10     4301.96     4148.61     75.86 o 
   4   7  10      573.54      541.06     25.06 o 
   5   7  10       28.88       52.76     13.61 o 
   6   7  10     4554.15     4434.57     92.44 o 
   7   7  10     3842.32     3879.13    129.09 o 
   8   7  10       67.36      107.80     57.10 o 
 -11   8  10     1575.03     1559.77     99.27 o 
 -10   8  10     6396.47     6329.90    116.20 o 
  -9   8  10     7044.43     7237.28    122.86 o 
  -8   8  10     4739.80     4688.93     85.75 o 
  -7   8  10     1169.20     1094.82     39.28 o 
  -6   8  10    19764.51    20139.97    225.25 o 
  -5   8  10     2575.24     2507.93     57.27 o 
  -4   8  10     3671.14     3480.21     58.21 o 
  -3   8  10    12750.27    13052.86    137.27 o 
  -2   8  10    19528.84    19990.31    175.14 o 
  -1   8  10     2044.44     2003.23     43.01 o 
   0   8  10    26063.19    26639.70    230.59 o 
   1   8  10     8792.98     8784.33    117.83 o 
   2   8  10    11143.70    11090.29    139.00 o 
   3   8  10       85.74      112.26     16.21 o 
   4   8  10    23421.83    24215.12    345.10 o 
   5   8  10     3778.52     3897.72     79.66 o 
   6   8  10     2916.59     2794.79    112.00 o 
   7   8  10       52.91      110.88     58.04 o 
  -9   9  10     5811.67     5725.04    155.25 o 
  -8   9  10        4.05       26.61     12.09 o 
  -7   9  10     7790.28     7765.48    116.91 o 
  -6   9  10     3251.15     3193.24     69.14 o 
  -5   9  10       58.91       69.98     15.65 o 
  -4   9  10      845.99      813.18     31.20 o 
  -3   9  10      329.69      435.16     51.57 o 
  -2   9  10      714.69      711.25     31.45 o 
  -1   9  10       93.66      130.36     17.02 o 
   0   9  10      249.54      246.39     22.56 o 
   1   9  10     1783.50     1717.27     49.44 o 
   2   9  10      556.08      511.48     30.86 o 
   3   9  10      671.97      657.67     34.35 o 
   4   9  10     2806.51     2769.45     67.33 o 
   5   9  10     3629.90     3448.75    116.40 o 
  -8  10  10      128.22      193.57     52.60 o 
  -7  10  10    13084.24    13470.82    282.71 o 
  -6  10  10       82.07      116.59     20.51 o 
  -5  10  10     1494.41     1535.71     53.99 o 
  -4  10  10     2605.21     2617.94     68.68 o 
  -3  10  10    16681.03    17502.62    211.08 o 
  -2  10  10     8092.92     8421.51    131.32 o 
  -1  10  10      129.75      149.12     20.24 o 
   0  10  10      245.14      299.44     27.52 o 
   1  10  10    12203.99    12602.71    190.34 o 
   2  10  10       68.60      109.21     18.43 o 
   3  10  10       61.28       70.28     23.95 o 
   4  10  10     1329.71     1272.08     86.47 o 
  -6  11  10      516.31      507.83     97.87 o 
  -5  11  10    22388.75    23705.78    678.18 o 
  -4  11  10     2555.43     2598.89    100.53 o 
  -3  11  10       13.10       22.99     21.69 o 
  -2  11  10       41.88       82.79     33.31 o 
  -1  11  10     8410.27     8854.48    275.30 o 
   0  11  10     1709.59     1722.48    103.32 o 
 -14   1  11      178.68      160.87     30.59 o 
 -13   1  11      903.40      914.24     50.57 o 
 -12   1  11      413.98      364.23     24.38 o 
 -11   1  11     9259.30     9011.13    111.48 o 
 -10   1  11       16.83       38.84      9.77 o 
  -9   1  11     3879.49     3791.52     66.42 o 
  -8   1  11      656.77      612.79     23.62 o 
  -7   1  11    58215.58    57598.68    417.72 o 
  -6   1  11      129.65      155.36     12.33 o 
  -5   1  11     3508.70     3419.71     48.00 o 
  -4   1  11     2258.06     2155.73     34.80 o 
  -3   1  11    25744.74    26256.21    175.53 o 
  -2   1  11     3459.17     3423.79     39.94 o 
  -1   1  11     9633.20     9537.66     74.17 o 
   0   1  11       21.75       34.88      6.46 o 
   1   1  11    39758.79    40623.53    271.88 o 
   2   1  11      279.76      261.89     14.41 o 
   3   1  11     6517.31     6424.29     68.00 o 
   4   1  11        0.62       46.76      8.93 o 
   5   1  11    11313.01    11192.34    110.51 o 
   6   1  11      283.21      264.01     18.17 o 
   7   1  11     1509.42     1307.46     37.84 o 
   8   1  11     1965.29     1918.80     45.66 o 
   9   1  11     6583.73     6269.43     99.20 o 
 -13   2  11     2305.79     2185.77     58.21 o 
 -12   2  11     8711.25     8425.40    119.26 o 
 -11   2  11     1358.34     1353.72     42.25 o 
 -10   2  11     9089.00     8680.94    106.21 o 
  -9   2  11       74.97      115.53     13.00 o 
  -8   2  11    45637.33    45108.93    365.90 o 
  -7   2  11     3756.89     3652.36     53.85 o 
  -6   2  11    10255.62    10158.22     99.58 o 
  -5   2  11      522.14      487.66     18.15 o 
  -4   2  11     9633.42     9688.24     87.87 o 
  -3   2  11      862.12      887.29     19.58 o 
  -2   2  11      185.82      205.25     11.75 o 
  -1   2  11     7744.97     7672.19     67.32 o 
   0   2  11    30103.15    30460.07    202.50 o 
   1   2  11      608.61      529.74     16.81 o 
   2   2  11     1101.50     1134.64     27.04 o 
   3   2  11     2601.35     2466.18     37.18 o 
   4   2  11    10874.28    10832.07    122.18 o 
   5   2  11     1291.45     1213.90     29.73 o 
   6   2  11       55.21       89.26     15.74 o 
   7   2  11      104.32      118.84     14.25 o 
   8   2  11    32214.98    32593.64    272.41 o 
   9   2  11     1545.93     1505.27     66.00 o 
 -13   3  11     1425.95     1389.33     46.80 o 
 -12   3  11     1814.18     1680.54     49.81 o 
 -11   3  11     2651.19     2433.28     58.09 o 
 -10   3  11     6370.73     6273.37     95.12 o 
  -9   3  11    15727.99    15427.54    165.16 o 
  -8   3  11       27.27       47.74      9.77 o 
  -7   3  11    36153.01    35582.11    277.56 o 
  -6   3  11     5162.63     5042.64     64.32 o 
  -5   3  11     2303.36     2242.62     39.12 o 
  -4   3  11      829.35      788.96     21.38 o 
  -3   3  11    13720.94    13640.18    102.38 o 
  -2   3  11     6709.63     6542.18     58.84 o 
  -1   3  11    13940.00    13974.64    109.23 o 
   0   3  11     5296.61     5249.56     53.98 o 
   1   3  11    37432.99    37358.01    239.34 o 
   2   3  11      635.98      586.61     18.56 o 
   3   3  11     8019.70     7881.74     78.67 o 
   4   3  11     5355.32     5156.88     66.16 o 
   5   3  11     5890.44     5864.50     77.93 o 
   6   3  11      448.41      439.06     25.51 o 
   7   3  11       77.70      154.33     24.65 o 
   8   3  11     5318.36     5171.37     82.50 o 
   9   3  11    10471.94    10743.65    267.77 o 
 -13   4  11       96.01      106.38     41.22 o 
 -12   4  11    12370.29    12458.55    155.85 o 
 -11   4  11     4535.61     4530.38     82.49 o 
 -10   4  11     1322.63     1240.74     40.36 o 
  -9   4  11      541.16      500.05     24.48 o 
  -8   4  11     9680.42     9716.75    118.85 o 
  -7   4  11     8085.61     7902.87     89.49 o 
  -6   4  11    15295.39    15007.42    143.63 o 
  -5   4  11     3039.08     2973.96     47.76 o 
  -4   4  11    26334.86    27043.82    207.09 o 
  -3   4  11     5156.01     5070.03     53.57 o 
  -2   4  11    14806.20    14959.42    106.49 o 
  -1   4  11      625.65      607.18     17.01 o 
   0   4  11     3752.86     3710.04     49.02 o 
   1   4  11     2914.69     2802.19     43.60 o 
   2   4  11       11.41       83.88     33.91 o 
   3   4  11      606.76      567.13     21.06 o 
   4   4  11     6833.37     6659.06     78.50 o 
   5   4  11     2855.40     2704.49     51.39 o 
   6   4  11    18978.15    19091.52    189.27 o 
   7   4  11      654.79      619.72     30.67 o 
   8   4  11     5377.94     5186.51     89.03 o 
   9   4  11     2390.57     2300.07    150.38 o 
 -12   5  11     5093.61     5147.77    101.57 o 
 -11   5  11    38716.54    40467.94    358.20 o 
 -10   5  11     5898.84     5916.87     94.77 o 
  -9   5  11     6393.89     6318.53     95.40 o 
  -8   5  11       65.72       81.14     11.75 o 
  -7   5  11     1500.62     1392.31     34.64 o 
  -6   5  11     7014.79     6831.94     81.75 o 
  -5   5  11    11808.16    11587.33    113.65 o 
  -4   5  11      747.01      767.24     25.58 o 
  -3   5  11    24733.44    24632.98    195.11 o 
  -2   5  11     4450.40     4527.44     54.46 o 
  -1   5  11       77.46      167.99     31.50 o 
   0   5  11    12229.38    12330.15    108.91 o 
   1   5  11      184.21      208.63     15.33 o 
   2   5  11      423.79      386.65     20.31 o 
   3   5  11    29669.36    29390.74    250.46 o 
   4   5  11     5421.92     5235.40     69.62 o 
   5   5  11    10833.85    10765.97    111.58 o 
   6   5  11       29.53       53.75     12.53 o 
   7   5  11      357.39      356.91     25.72 o 
   8   5  11     5750.56     5672.42    153.74 o 
 -12   6  11    33250.69    36060.71    910.95 o 
 -11   6  11      515.25      467.58     37.79 o 
 -10   6  11     5079.62     4872.08     75.91 o 
  -9   6  11      152.57      170.93     19.56 o 
  -8   6  11     3762.91     3651.69     61.24 o 
  -7   6  11     3981.93     3955.66     66.58 o 
  -6   6  11       69.40      121.42     16.35 o 
  -5   6  11     8292.51     8111.83     98.92 o 
  -4   6  11    95163.27    94797.39    665.81 o 
  -3   6  11      131.04      170.73     14.33 o 
  -2   6  11    37811.52    38168.05    281.98 o 
  -1   6  11     9638.06     9719.38    102.32 o 
   0   6  11    19101.59    19187.77    176.80 o 
   1   6  11       30.00       69.92     14.09 o 
   2   6  11     4059.74     4000.62     66.53 o 
   3   6  11     4475.89     4223.90     76.04 o 
   4   6  11    36127.70    36908.87    267.06 o 
   5   6  11     1569.13     1553.35     38.83 o 
   6   6  11    19132.11    19332.24    186.18 o 
   7   6  11     1083.93     1102.00     64.45 o 
 -11   7  11     8848.74     8990.58    244.15 o 
 -10   7  11      322.43      342.37     27.32 o 
  -9   7  11     8610.15     8807.57    124.94 o 
  -8   7  11     1618.83     1511.40     46.18 o 
  -7   7  11     3425.87     3373.83     63.01 o 
  -6   7  11        1.42       25.93      8.91 o 
  -5   7  11     1170.48     1084.09     33.81 o 
  -4   7  11      504.46      505.78     24.44 o 
  -3   7  11     7475.55     7265.61     87.65 o 
  -2   7  11     1980.23     1961.45     41.49 o 
  -1   7  11     4439.08     4378.58     69.33 o 
   0   7  11        1.20       50.74     10.47 o 
   1   7  11     6703.13     6641.09     90.80 o 
   2   7  11     1209.88     1231.71     37.00 o 
   3   7  11     5340.07     5209.60     88.83 o 
   4   7  11      440.75      432.94     24.31 o 
   5   7  11    12653.19    12681.23    172.70 o 
   6   7  11     1144.64     1087.45     57.13 o 
 -10   8  11      258.14      241.37     71.44 o 
  -9   8  11     1856.92     1757.14     52.90 o 
  -8   8  11    10438.78    10308.76    139.26 o 
  -7   8  11     2987.66     2898.39     65.80 o 
  -6   8  11     9598.54     9754.65    130.11 o 
  -5   8  11     5835.58     5948.14     94.89 o 
  -4   8  11     1786.74     1754.75     50.09 o 
  -3   8  11       65.49       77.53     12.04 o 
  -2   8  11      921.04      855.88     28.84 o 
  -1   8  11     3818.73     3754.84     66.13 o 
   0   8  11    18706.23    19206.64    198.91 o 
   1   8  11      376.29      349.62     23.21 o 
   2   8  11     1531.84     1415.76     44.83 o 
   3   8  11     6163.36     6122.36    100.96 o 
   4   8  11      204.53      261.90     30.21 o 
   5   8  11     1772.27     1782.18     72.91 o 
   6   8  11    10413.02    10599.23    358.87 o 
  -8   9  11       85.47       80.09     18.60 o 
  -7   9  11    30291.94    31593.58    303.62 o 
  -6   9  11      556.41      586.35     32.46 o 
  -5   9  11      617.43      580.98     31.64 o 
  -4   9  11     1134.91     1059.21     42.10 o 
  -3   9  11     2038.91     1969.61     52.16 o 
  -2   9  11      522.62      525.03     31.96 o 
  -1   9  11    13022.63    13281.59    159.50 o 
   0   9  11       31.13       73.73     16.02 o 
   1   9  11    20971.17    21319.92    242.85 o 
   2   9  11       76.68      102.65     16.95 o 
   3   9  11      892.35      841.41     37.62 o 
   4   9  11      915.09      894.93     61.28 o 
  -7  10  11      714.35      667.36     64.53 o 
  -6  10  11    12154.51    12447.87    317.98 o 
  -5  10  11        7.22       38.95     17.39 o 
  -4  10  11     1385.54     1375.09     55.60 o 
  -3  10  11       20.17       53.94     14.61 o 
  -2  10  11      149.71      184.65     24.23 o 
  -1  10  11     3885.69     3993.82     88.59 o 
   0  10  11     9496.71     9364.36    230.95 o 
   1  10  11     1143.67     1086.54     78.01 o 
  -3  11  11     2840.57     2785.50    176.75 o 
  -1  11  11     1026.38     1135.62    119.94 o 
 -14   0  12        2.75       41.93     43.35 o 
 -13   0  12     1865.86     1832.55     71.00 o 
 -12   0  12     2267.50     2166.19     74.15 o 
 -11   0  12      113.60       97.09     19.62 o 
 -10   0  12     3611.66     3464.92    101.70 o 
  -9   0  12     3027.78     2903.77     78.21 o 
  -8   0  12    37106.09    37443.07    417.94 o 
  -7   0  12    18482.14    18139.40    323.07 o 
  -6   0  12     4484.58     4326.80     89.56 o 
  -5   0  12     4469.13     4500.20     78.96 o 
  -4   0  12      289.34      317.55     27.19 o 
  -3   0  12     4058.10     3961.19     71.75 o 
  -2   0  12    16104.47    16400.88    166.79 o 
  -1   0  12      594.76      567.91     26.61 o 
   0   0  12    64552.94    65976.55    590.99 o 
   1   0  12     7253.46     7312.48    108.60 o 
   2   0  12     7737.80     7594.21    110.54 o 
   3   0  12    10195.30    10012.37    135.71 o 
   4   0  12     1012.21     1022.82     39.37 o 
   5   0  12      775.75      753.83     36.25 o 
   6   0  12    40019.07    39779.14    413.78 o 
   7   0  12    16492.66    16947.62    225.94 o 
   8   0  12    18110.19    18328.65    245.25 o 
   9   0  12      341.11      296.66     88.86 o 
 -13   1  12      331.29      362.56     30.71 o 
 -12   1  12     2811.37     2724.71     63.89 o 
 -11   1  12    10138.26     9675.17    127.03 o 
 -10   1  12      800.84      744.52     28.72 o 
  -9   1  12    39619.11    39935.40    315.97 o 
  -8   1  12     5375.65     5168.57     74.21 o 
  -7   1  12     2064.96     1937.50     41.73 o 
  -6   1  12      169.55      187.94     14.05 o 
  -5   1  12     2187.84     2178.01     36.99 o 
  -4   1  12    12751.75    12918.23    115.56 o 
  -3   1  12     6997.14     7065.94     81.25 o 
  -2   1  12     3397.43     3450.26     41.96 o 
  -1   1  12    96848.93    98829.66    602.85 o 
   0   1  12      374.72      361.91     16.25 o 
   1   1  12    11751.80    11770.61    104.15 o 
   2   1  12     4983.16     4924.54     54.89 o 
   3   1  12    10347.27    10165.97     92.83 o 
   4   1  12       37.28       48.19      8.99 o 
   5   1  12       12.24       46.04     18.82 o 
   6   1  12     3123.63     3035.93     54.74 o 
   7   1  12    26994.96    27120.10    235.49 o 
   8   1  12      689.69      675.67     31.24 o 
 -13   2  12      902.25      830.72     48.84 o 
 -12   2  12      501.66      456.08     29.84 o 
 -11   2  12     1430.10     1362.91     43.57 o 
 -10   2  12     1943.07     1893.46     49.25 o 
  -9   2  12     4157.31     4022.41     66.49 o 
  -8   2  12     2303.81     2106.06     45.37 o 
  -7   2  12        1.35       36.46      9.72 o 
  -6   2  12    21818.46    22061.42    201.34 o 
  -5   2  12     1635.72     1545.21     33.26 o 
  -4   2  12    15025.28    15124.48    124.19 o 
  -3   2  12     3721.67     3702.92     54.59 o 
  -2   2  12     3515.34     3554.07     44.95 o 
  -1   2  12      296.69      315.53     14.40 o 
   0   2  12     3498.59     3488.74     48.26 o 
   1   2  12     4729.45     4532.82     54.29 o 
   2   2  12    13504.66    13566.63    112.77 o 
   3   2  12     5765.03     5724.25     65.25 o 
   4   2  12    20069.52    20019.74    162.94 o 
   5   2  12      772.47      744.47     26.13 o 
   6   2  12     3878.63     3782.85     69.82 o 
   7   2  12      193.98      214.40     21.00 o 
   8   2  12      428.06      546.96    162.77 o 
 -13   3  12    13281.72    13376.31    304.15 o 
 -12   3  12      234.37      251.02     24.19 o 
 -11   3  12     9817.33     9991.31    132.69 o 
 -10   3  12      179.73      226.11     29.29 o 
  -9   3  12     3725.45     3592.11     68.32 o 
  -8   3  12     2330.96     2235.57     47.40 o 
  -7   3  12     5490.88     5264.78     74.57 o 
  -6   3  12      158.84      186.51     23.63 o 
  -5   3  12    22821.88    22923.38    183.11 o 
  -4   3  12     3313.09     3231.77     49.57 o 
  -3   3  12    10404.76    10261.08     99.38 o 
  -2   3  12    13846.69    13995.96    106.88 o 
  -1   3  12     2242.79     2177.63     35.44 o 
   0   3  12     1042.62      966.78     23.26 o 
   1   3  12     3412.87     3296.75     45.91 o 
   2   3  12     3226.22     3122.28     45.83 o 
   3   3  12    25251.73    25261.60    192.62 o 
   4   3  12      104.68      128.86     14.01 o 
   5   3  12     2323.46     2224.79     54.22 o 
   6   3  12     2020.14     1869.73     48.79 o 
   7   3  12     1979.38     1932.46     55.00 o 
   8   3  12      819.85      829.06     91.01 o 
 -12   4  12    11152.86    11047.24    146.98 o 
 -11   4  12       27.04       37.69     12.27 o 
 -10   4  12     1974.00     1961.45     52.07 o 
  -9   4  12     1715.38     1637.15     45.88 o 
  -8   4  12     4845.19     4876.73     75.54 o 
  -7   4  12      669.41      664.51     25.71 o 
  -6   4  12    31250.08    31168.20    272.04 o 
  -5   4  12       11.99       43.97      9.49 o 
  -4   4  12    43036.63    43275.45    316.01 o 
  -3   4  12     1407.85     1346.04     29.54 o 
  -2   4  12     1157.91     1209.23     24.08 o 
  -1   4  12     1100.08     1078.63     24.70 o 
   0   4  12     4499.13     4347.07     59.64 o 
   1   4  12      421.11      415.10     18.85 o 
   2   4  12    24550.63    24138.69    199.96 o 
   3   4  12      165.28      181.83     14.77 o 
   4   4  12    23286.16    23648.98    188.79 o 
   5   4  12       29.70       45.48     10.83 o 
   6   4  12     2559.24     2417.42     56.52 o 
   7   4  12      131.07      117.44     16.60 o 
 -12   5  12      858.85      880.39     57.34 o 
 -11   5  12      221.61      296.08     29.44 o 
 -10   5  12       78.64      110.71     16.61 o 
  -9   5  12       21.36       43.61     10.26 o 
  -8   5  12     2507.40     2437.00     52.14 o 
  -7   5  12      653.89      614.43     25.50 o 
  -6   5  12       20.20       67.67     17.90 o 
  -5   5  12    15951.20    16038.28    145.55 o 
  -4   5  12      307.66      321.29     23.28 o 
  -3   5  12     3077.34     2937.30     52.78 o 
  -2   5  12      643.09      600.27     25.30 o 
  -1   5  12     1556.34     1563.50     62.96 o 
   0   5  12     5049.16     4960.02     72.55 o 
   1   5  12     1217.28     1185.96     32.10 o 
   2   5  12      825.04      765.00     26.82 o 
   3   5  12    13474.91    13471.16    126.37 o 
   4   5  12     1399.75     1338.16     35.00 o 
   5   5  12     1152.88     1160.71     35.69 o 
   6   5  12       15.74       43.22     12.07 o 
   7   5  12      635.19      570.18     52.79 o 
 -11   6  12     2209.92     2156.05    129.97 o 
 -10   6  12     1732.84     1650.38     53.28 o 
  -9   6  12      406.86      403.49     25.51 o 
  -8   6  12     5790.51     5584.94     79.52 o 
  -7   6  12     2782.41     2627.05     54.68 o 
  -6   6  12     3490.02     3387.50     61.65 o 
  -5   6  12     1302.96     1205.24     35.30 o 
  -4   6  12      207.14      222.77     17.98 o 
  -3   6  12      219.87      221.84     17.53 o 
  -2   6  12     2933.82     2948.03     64.35 o 
  -1   6  12       13.94       35.80     10.02 o 
   0   6  12    13599.57    13474.35    140.79 o 
   1   6  12     3314.60     3344.97     65.38 o 
   2   6  12      431.78      472.23     27.12 o 
   3   6  12      825.93      857.59     29.78 o 
   4   6  12     2044.59     1920.02     45.17 o 
   5   6  12      138.28      139.30     15.56 o 
   6   6  12      802.84      706.98     54.16 o 
   7   6  12        4.77       36.72     50.46 o 
 -10   7  12      193.53      259.70     47.08 o 
  -9   7  12     4475.56     4340.39     84.25 o 
  -8   7  12     6605.49     6555.26     95.92 o 
  -7   7  12     7391.53     7351.48    101.17 o 
  -6   7  12      759.81      719.43     29.39 o 
  -5   7  12     3629.90     3532.62     74.22 o 
  -4   7  12     4030.37     4074.22     68.84 o 
  -3   7  12     1593.79     1526.38     40.00 o 
  -2   7  12     1491.08     1455.63     41.99 o 
  -1   7  12     6865.94     6797.63     92.43 o 
   0   7  12     1114.29     1028.09     33.62 o 
   1   7  12      102.54      146.94     24.82 o 
   2   7  12     1979.23     1899.74     47.68 o 
   3   7  12    10089.62    10174.55    115.54 o 
   4   7  12       83.67      100.68     14.72 o 
   5   7  12     1311.94     1304.82     76.89 o 
   6   7  12     2218.15     2435.53    186.42 o 
 -10   8  12    12111.71    12606.87    432.57 o 
  -9   8  12     4807.57     4881.21    159.78 o 
  -8   8  12     2008.86     2006.65     56.50 o 
  -7   8  12     6679.63     6793.02    108.19 o 
  -6   8  12    16051.16    16675.85    196.30 o 
  -5   8  12     6295.18     6216.06     91.89 o 
  -4   8  12    12958.37    13385.29    156.56 o 
  -3   8  12     4285.38     4272.87     77.45 o 
  -2   8  12    17185.89    17474.02    187.33 o 
  -1   8  12        0.21       30.21     10.14 o 
   0   8  12     7105.01     7225.72    107.09 o 
   1   8  12     4435.56     4473.68     76.71 o 
   2   8  12     2015.26     1928.29     54.21 o 
   3   8  12      140.77      141.76     18.94 o 
   4   8  12    18399.23    19441.26    475.65 o 
  -7   9  12      268.61      307.46     35.01 o 
  -6   9  12       76.79       66.55     14.18 o 
  -5   9  12      127.32      195.47     22.47 o 
  -4   9  12       26.56       45.28     12.91 o 
  -3   9  12      107.81      177.01     25.39 o 
  -2   9  12      279.88      270.63     28.77 o 
  -1   9  12     3946.68     3915.46     84.81 o 
   0   9  12     2434.11     2361.32     72.32 o 
   1   9  12     1730.56     1690.45     60.93 o 
   2   9  12     2176.90     2185.09     92.28 o 
   3   9  12      218.81      216.56     65.39 o 
  -4  10  12       28.67       49.75     41.70 o 
  -3  10  12    10473.16    10893.12    399.39 o 
  -2  10  12     1300.08     1276.78     85.35 o 
  -1  10  12      184.82      179.36     56.15 o 
   0  10  12       22.79       54.02     37.91 o 
 -13   1  13     9866.27     9263.49    361.89 o 
 -12   1  13        3.95       30.23     12.76 o 
 -11   1  13    13400.03    12967.04    150.24 o 
 -10   1  13     1321.09     1264.41     38.13 o 
  -9   1  13     4065.45     3944.20     67.16 o 
  -8   1  13     2007.80     1882.36     43.78 o 
  -7   1  13    18999.46    19025.32    175.05 o 
  -6   1  13      101.98       84.33     11.40 o 
  -5   1  13     6619.78     6633.85     78.05 o 
  -4   1  13     1190.20     1138.85     27.38 o 
  -3   1  13    16431.65    16623.46    135.11 o 
  -2   1  13      114.66      137.97     14.18 o 
  -1   1  13     1024.83     1097.89     26.89 o 
   0   1  13      719.61      686.64     21.69 o 
   1   1  13    12091.79    12254.66    110.57 o 
   2   1  13      337.71      342.56     17.93 o 
   3   1  13      219.28      234.45     16.12 o 
   4   1  13      507.98      509.50     23.12 o 
   5   1  13    13137.41    13230.44    137.97 o 
   6   1  13       88.54       84.91     13.54 o 
   7   1  13      484.54      503.83     49.05 o 
 -12   2  13    16291.29    16192.27    186.92 o 
 -11   2  13     3083.53     3021.29     67.26 o 
 -10   2  13     9982.57     9824.88    128.97 o 
  -9   2  13        2.13       31.46      9.36 o 
  -8   2  13    10146.27     9918.22    121.85 o 
  -7   2  13      270.03      314.96     23.93 o 
  -6   2  13     1641.83     1604.45     36.05 o 
  -5   2  13      639.09      619.35     22.08 o 
  -4   2  13    30998.77    31183.77    248.33 o 
  -3   2  13       92.90      115.54     11.51 o 
  -2   2  13     2293.41     2234.16     41.18 o 
  -1   2  13     2430.34     2352.76     40.28 o 
   0   2  13     6385.57     6194.02     80.00 o 
   1   2  13     3438.85     3404.08     50.46 o 
   2   2  13      280.44      312.96     18.71 o 
   3   2  13      976.55      892.46     25.44 o 
   4   2  13    21739.38    22541.59    182.26 o 
   5   2  13      492.01      508.03     25.95 o 
   6   2  13     2779.13     2665.33     60.15 o 
   7   2  13      189.60      190.87     32.25 o 
 -12   3  13      120.95      106.07     23.05 o 
 -11   3  13    15621.04    15864.21    182.17 o 
 -10   3  13     1294.81     1284.47     42.44 o 
  -9   3  13       65.66      132.44     16.18 o 
  -8   3  13     1404.94     1285.93     39.80 o 
  -7   3  13    12099.67    12031.80    128.98 o 
  -6   3  13     9930.21    10158.83    106.07 o 
  -5   3  13    13315.04    13148.28    124.76 o 
  -4   3  13     6641.25     6571.65     78.16 o 
  -3   3  13    51281.50    52475.72    344.40 o 
  -2   3  13     5314.45     5229.77     67.47 o 
  -1   3  13      460.38      464.68     19.93 o 
   0   3  13     4745.45     4802.62     58.04 o 
   1   3  13     5406.10     5283.61     62.73 o 
   2   3  13      364.31      347.16     18.79 o 
   3   3  13       45.74       64.79     10.98 o 
   4   3  13     3555.44     3418.60     59.54 o 
   5   3  13    10806.00    10466.21    118.46 o 
   6   3  13     1275.09     1244.73     41.24 o 
   7   3  13     2990.21     2756.35    177.24 o 
 -12   4  13     2339.26     2506.68    177.66 o 
 -11   4  13     1371.95     1388.70     46.30 o 
 -10   4  13     1793.00     1789.57     58.04 o 
  -9   4  13     1426.26     1340.50     42.53 o 
  -8   4  13    22865.25    23095.89    210.29 o 
  -7   4  13     2192.27     2039.57     46.43 o 
  -6   4  13    10636.02    10690.89    119.25 o 
  -5   4  13      427.91      459.45     22.59 o 
  -4   4  13      637.55      640.37     28.54 o 
  -3   4  13      285.75      280.12     20.22 o 
  -2   4  13       16.75       64.19     10.22 o 
  -1   4  13     1866.32     1834.41     35.81 o 
   0   4  13    13156.14    13110.00    124.22 o 
   1   4  13      922.17      895.06     26.49 o 
   2   4  13     9949.80    10189.47    111.99 o 
   3   4  13     1868.10     1829.20     40.11 o 
   4   4  13     1834.30     1790.44     43.11 o 
   5   4  13     2785.43     2734.37     55.75 o 
   6   4  13      355.77      343.24     37.22 o 
 -11   5  13     1653.68     1501.71     73.20 o 
 -10   5  13     4341.87     4360.24     83.07 o 
  -9   5  13     1220.75     1249.15     49.90 o 
  -8   5  13       80.09       96.11     13.91 o 
  -7   5  13    15252.48    15371.75    168.19 o 
  -6   5  13     9858.98     9820.15    114.79 o 
  -5   5  13      161.33      186.45     18.35 o 
  -4   5  13     3528.36     3544.26     60.95 o 
  -3   5  13      363.99      352.16     20.83 o 
  -2   5  13      220.80      196.28     17.95 o 
  -1   5  13    19774.73    20148.58    198.56 o 
   0   5  13     6339.01     6295.05     86.65 o 
   1   5  13    17647.97    17912.13    174.46 o 
   2   5  13      161.54      179.45     17.17 o 
   3   5  13      534.72      625.98     31.18 o 
   4   5  13     5618.67     5655.71     77.95 o 
   5   5  13       28.37       42.50     11.96 o 
   6   5  13      882.18      876.01    118.75 o 
 -11   6  13     3223.37     3266.08    108.92 o 
 -10   6  13      963.10     1087.20    134.07 o 
  -9   6  13     3263.73     3273.77     70.42 o 
  -8   6  13    44275.64    45658.29    393.16 o 
  -7   6  13      308.66      295.31     23.65 o 
  -6   6  13    13516.91    13624.36    157.32 o 
  -5   6  13     3554.95     3531.92     63.88 o 
  -4   6  13     4232.55     4128.24     68.71 o 
  -3   6  13        2.39       32.80     10.49 o 
  -2   6  13      481.70      565.12     27.25 o 
  -1   6  13     2416.33     2348.09     54.09 o 
   0   6  13    33055.58    34095.70    284.73 o 
   1   6  13     6505.63     6590.16     99.48 o 
   2   6  13    30309.43    31123.80    270.65 o 
   3   6  13     3259.43     3367.80     61.22 o 
   4   6  13        9.15       57.17     17.25 o 
   5   6  13     1870.95     1944.64     94.51 o 
 -10   7  13      205.58      232.43     65.63 o 
  -9   7  13     1621.22     1495.63     91.42 o 
  -8   7  13     5148.15     5225.49     92.38 o 
  -7   7  13     3675.67     3462.14     67.37 o 
  -6   7  13       16.05       32.20     10.29 o 
  -5   7  13     7804.58     7978.63    105.93 o 
  -4   7  13       48.52       61.44     12.89 o 
  -3   7  13     1824.74     1789.29     52.50 o 
  -2   7  13      198.06      197.49     19.58 o 
  -1   7  13    12829.42    13020.45    165.94 o 
   0   7  13      378.92      370.40     25.48 o 
   1   7  13     5814.87     5779.72     88.58 o 
   2   7  13     1535.40     1510.03     43.80 o 
   3   7  13      247.42      268.42     21.27 o 
   4   7  13       77.18       85.89     27.92 o 
  -8   8  13      560.63      634.87     91.71 o 
  -7   8  13       14.44       35.54     12.26 o 
  -6   8  13     6406.22     6714.29    107.72 o 
  -5   8  13     6276.78     6357.69    101.32 o 
  -4   8  13     8315.21     8184.40    117.13 o 
  -3   8  13      485.13      445.01     30.46 o 
  -2   8  13     4347.81     4232.36     79.60 o 
  -1   8  13    11305.42    11532.66    157.15 o 
   0   8  13     2725.41     2586.66     62.19 o 
   1   8  13        8.36       45.59     12.08 o 
   2   8  13     2641.21     2611.42     99.64 o 
  -6   9  13       45.28       46.91     32.46 o 
  -5   9  13     8589.13     8727.94    189.51 o 
  -4   9  13      286.09      281.64     32.14 o 
  -3   9  13    30236.58    31873.88    500.03 o 
  -2   9  13      456.82      404.28     43.52 o 
  -1   9  13      307.71      313.54     57.34 o 
   0   9  13       39.58       34.73     21.21 o 
 -12   0  14    28004.35    29462.57    750.82 o 
 -11   0  14     2478.02     2414.16     92.18 o 
 -10   0  14        6.63      121.37     57.69 o 
  -9   0  14      325.26      330.11     32.45 o 
  -8   0  14       45.42      202.44     43.92 o 
  -7   0  14     6237.04     6400.69    123.13 o 
  -6   0  14    12985.29    12991.84    217.36 o 
  -5   0  14      255.07      258.24     22.96 o 
  -4   0  14    16045.70    16023.78    191.53 o 
  -3   0  14    13696.19    14350.76    199.55 o 
  -2   0  14     2253.47     2231.78     64.49 o 
  -1   0  14     2795.24     2804.99     65.03 o 
   0   0  14     2111.18     2147.95     57.15 o 
   1   0  14       34.91       85.60     38.21 o 
   2   0  14    51883.99    52576.92    483.83 o 
   3   0  14     4988.76     4939.45     95.33 o 
   4   0  14    17536.74    17831.29    218.73 o 
   5   0  14      186.26      171.59     26.42 o 
   6   0  14    13624.88    15394.58    481.16 o 
 -12   1  14      336.27      263.96     74.17 o 
 -11   1  14      111.37      159.25     18.17 o 
 -10   1  14       10.59       22.58      9.11 o 
  -9   1  14     4925.18     4820.16     77.31 o 
  -8   1  14     9418.86     9539.62    113.87 o 
  -7   1  14     7352.03     7200.86     93.70 o 
  -6   1  14     1509.28     1490.43     38.15 o 
  -5   1  14    69463.95    70031.92    473.94 o 
  -4   1  14      856.56      816.98     24.39 o 
  -3   1  14     5210.48     5072.12     77.22 o 
  -2   1  14     4615.94     4683.75     69.20 o 
  -1   1  14    10668.14    10845.95    104.06 o 
   0   1  14      532.92      565.23     22.52 o 
   1   1  14     5759.65     5511.33     72.74 o 
   2   1  14     3289.37     3239.74     51.64 o 
   3   1  14    42093.47    43370.70    295.80 o 
   4   1  14     1241.09     1214.80     35.64 o 
   5   1  14     4315.21     4243.43     76.52 o 
   6   1  14        1.86       75.81     49.04 o 
 -11   2  14     1138.10     1090.01     41.26 o 
 -10   2  14    12361.42    12275.67    182.70 o 
  -9   2  14      804.93      742.93     32.10 o 
  -8   2  14     5553.66     5630.06     82.98 o 
  -7   2  14      433.38      429.00     23.59 o 
  -6   2  14        9.73       84.89     26.94 o 
  -5   2  14      137.49      156.48     14.12 o 
  -4   2  14      917.15      868.55     26.94 o 
  -3   2  14     2211.69     2225.20     45.72 o 
  -2   2  14    15732.36    15782.87    151.94 o 
  -1   2  14     2397.30     2324.50     47.26 o 
   0   2  14    19456.51    19696.98    158.02 o 
   1   2  14      111.46      114.16     11.57 o 
   2   2  14     8661.97     8930.66    108.13 o 
   3   2  14     1167.79     1197.85     32.26 o 
   4   2  14      330.86      355.58     24.15 o 
   5   2  14      250.61      226.88     22.77 o 
   6   2  14     1350.43     1110.93    111.19 o 
 -11   3  14     1326.83     1256.01     59.21 o 
 -10   3  14      492.66      430.33     28.85 o 
  -9   3  14    10490.60    10443.53    134.92 o 
  -8   3  14     2572.48     2459.19     57.16 o 
  -7   3  14     8385.39     8278.05    103.86 o 
  -6   3  14     2516.75     2506.27     51.21 o 
  -5   3  14     6806.01     6798.41     83.47 o 
  -4   3  14     2530.75     2506.13     52.45 o 
  -3   3  14     9977.37     9792.49    118.52 o 
  -2   3  14        1.24       14.90      7.44 o 
  -1   3  14    37270.10    38315.88    323.57 o 
   0   3  14      173.03      173.59     13.77 o 
   1   3  14      999.62     1020.42     30.29 o 
   2   3  14     4343.39     4307.16     70.11 o 
   3   3  14     4716.50     4694.45     75.36 o 
   4   3  14      822.27      816.05     30.59 o 
   5   3  14    15279.31    15404.76    156.31 o 
   6   3  14      111.06       71.79     43.59 o 
 -10   4  14    23555.37    23661.34    241.50 o 
  -9   4  14       55.78       63.05     13.64 o 
  -8   4  14    17331.91    17739.24    190.49 o 
  -7   4  14       70.85       80.89     13.00 o 
  -6   4  14     8564.05     8469.77    105.19 o 
  -5   4  14       43.09       70.61     11.57 o 
  -4   4  14     4014.92     4105.81     70.75 o 
  -3   4  14     1207.28     1148.48     39.18 o 
  -2   4  14    40450.37    40737.85    458.49 o 
  -1   4  14      116.02      111.22     13.55 o 
   0   4  14    25299.23    25638.48    232.91 o 
   1   4  14      436.18      429.67     21.47 o 
   2   4  14    13091.30    13465.85    138.34 o 
   3   4  14      902.44      869.59     30.79 o 
   4   4  14     1856.79     1778.55     44.67 o 
   5   4  14       27.20       22.81     25.79 o 
 -10   5  14       21.48       39.63     18.83 o 
  -9   5  14    15766.33    16167.26    184.00 o 
  -8   5  14      632.06      565.09     28.94 o 
  -7   5  14     1884.80     1854.43     46.64 o 
  -6   5  14      104.49      120.60     15.88 o 
  -5   5  14      146.59      208.72     38.39 o 
  -4   5  14     2244.96     2262.62     53.27 o 
  -3   5  14     1589.01     1460.41     50.31 o 
  -2   5  14      210.65      258.34     32.95 o 
  -1   5  14    10300.22    10568.43    156.04 o 
   0   5  14      591.12      560.33     26.27 o 
   1   5  14      435.44      441.14     25.33 o 
   2   5  14      608.81      600.11     29.04 o 
   3   5  14       67.84      100.18     13.22 o 
   4   5  14      120.02      107.83     19.21 o 
   5   5  14      858.33      710.33    107.84 o 
 -10   6  14      228.68      283.38     63.50 o 
  -9   6  14       29.15       67.14     21.83 o 
  -8   6  14     1716.99     1735.72     55.23 o 
  -7   6  14      118.34      121.13     17.12 o 
  -6   6  14     4469.40     4418.62     81.11 o 
  -5   6  14      802.65      801.12     33.41 o 
  -4   6  14    10628.96    10757.56    160.47 o 
  -3   6  14       26.77       65.65     15.01 o 
  -2   6  14       41.92      122.05     40.30 o 
  -1   6  14     1275.11     1223.30     43.86 o 
   0   6  14     1321.00     1330.24     39.57 o 
   1   6  14        8.57       43.59     11.22 o 
   2   6  14      887.91      778.30     32.22 o 
   3   6  14      485.39      501.77     30.70 o 
   4   6  14     8084.91     9044.40    363.70 o 
  -8   7  14     1708.61     1619.61     91.50 o 
  -7   7  14     1399.22     1322.04     45.18 o 
  -6   7  14     2633.03     2559.51     62.24 o 
  -5   7  14     8224.18     7955.44    124.72 o 
  -4   7  14     1136.24     1085.70     42.42 o 
  -3   7  14     1792.33     1810.10     54.68 o 
  -2   7  14     5247.92     5343.45    107.46 o 
  -1   7  14     4097.75     4055.30     84.70 o 
   0   7  14     1763.19     1773.33     50.86 o 
   1   7  14     3459.85     3457.66     80.85 o 
   2   7  14     1725.28     1802.15     62.79 o 
  -6   8  14    17229.33    17739.20    362.09 o 
  -5   8  14       89.85       94.85     19.45 o 
  -4   8  14     6373.58     6535.36    157.95 o 
  -3   8  14     5119.73     5272.33    120.10 o 
  -2   8  14    12763.62    13098.36    241.05 o 
  -1   8  14       25.42       47.15     16.99 o 
   0   8  14    13197.86    14199.40    259.78 o 
   1   8  14     1435.80     1480.41     87.46 o 
 -11   1  15     4112.47     4120.41    219.36 o 
 -10   1  15      314.61      334.65     26.34 o 
  -9   1  15     7763.66     7796.58    105.56 o 
  -8   1  15      363.35      363.28     23.62 o 
  -7   1  15     9020.47     9147.25    111.89 o 
  -6   1  15     2139.17     2080.11     47.12 o 
  -5   1  15       97.93      131.07     16.12 o 
  -4   1  15       88.51      102.39     14.04 o 
  -3   1  15     4330.09     4371.18     73.90 o 
  -2   1  15        1.29       43.11      9.58 o 
  -1   1  15     2800.81     2872.03     59.01 o 
   0   1  15      140.21      152.19     15.65 o 
   1   1  15      373.45      365.49     22.33 o 
   2   1  15      183.81      175.92     14.85 o 
   3   1  15     1550.59     1584.31     38.00 o 
   4   1  15      424.68      436.76     25.33 o 
 -10   2  15     1730.28     1731.26     53.95 o 
  -9   2  15      234.46      258.65     23.10 o 
  -8   2  15     3294.82     3177.55     66.80 o 
  -7   2  15      165.08      182.46     18.20 o 
  -6   2  15      776.59      827.91     46.30 o 
  -5   2  15     3387.22     3428.35     57.30 o 
  -4   2  15     4046.48     4025.40     76.94 o 
  -3   2  15     1146.80     1096.13     35.80 o 
  -2   2  15     3493.66     3552.39     61.86 o 
  -1   2  15       67.03       77.63     13.00 o 
   0   2  15    11652.23    12282.75    116.80 o 
   1   2  15     1292.38     1250.21     34.38 o 
   2   2  15     1963.09     1926.01     41.22 o 
   3   2  15       12.94       32.83     10.89 o 
   4   2  15     3104.81     3099.37     92.42 o 
 -10   3  15     4181.61     4321.95    225.55 o 
  -9   3  15     5341.56     5238.35     91.51 o 
  -8   3  15      792.80      759.94     33.30 o 
  -7   3  15    17313.74    17785.80    189.14 o 
  -6   3  15     1157.22     1147.09     35.59 o 
  -5   3  15      102.96      200.04     21.19 o 
  -4   3  15     3976.12     4105.69     72.68 o 
  -3   3  15     2353.80     2352.66     53.72 o 
  -2   3  15     1775.59     1740.69     45.44 o 
  -1   3  15       42.68       67.24     16.75 o 
   0   3  15     5012.71     5100.77     72.22 o 
   1   3  15    18288.38    18903.37    170.39 o 
   2   3  15        0.84       35.69     10.30 o 
   3   3  15     5110.89     5121.58     88.05 o 
   4   3  15     1737.73     1765.54     99.86 o 
 -10   4  15       88.34      174.37     58.52 o 
  -9   4  15      165.14      167.44     19.82 o 
  -8   4  15      312.51      292.82     24.35 o 
  -7   4  15      769.11      802.21     31.58 o 
  -6   4  15      628.30      641.07     28.38 o 
  -5   4  15       27.58       49.56     10.67 o 
  -4   4  15     3606.01     3522.61     94.37 o 
  -3   4  15     5247.60     5220.56    114.94 o 
  -2   4  15    12570.72    12471.43    196.91 o 
  -1   4  15       97.73      128.00     19.37 o 
   0   4  15     5001.81     5020.40     82.82 o 
   1   4  15     5000.99     5125.17     75.38 o 
   2   4  15       75.89       88.58     13.52 o 
   3   4  15      125.40      127.84     24.24 o 
   4   4  15      255.49      375.55     81.98 o 
  -9   5  15      247.39      234.10     65.40 o 
  -8   5  15     1874.57     1851.06     52.79 o 
  -7   5  15     6454.45     6482.21    102.85 o 
  -6   5  15     1725.93     1692.96     53.21 o 
  -5   5  15     6937.82     7083.27    105.45 o 
  -4   5  15     4194.45     3998.02    101.03 o 
  -3   5  15     3903.37     3813.58     98.45 o 
  -2   5  15     3035.65     2973.21     86.24 o 
  -1   5  15       30.38      121.09     63.33 o 
   0   5  15     3500.59     3616.16     78.42 o 
   1   5  15      535.82      515.12     30.29 o 
   2   5  15     1327.45     1307.73     52.49 o 
   3   5  15    11019.83    11479.78    399.97 o 
  -8   6  15     7337.12     7226.72    300.32 o 
  -7   6  15     1558.83     1525.03     65.01 o 
  -6   6  15       89.45      117.90     18.73 o 
  -5   6  15     7183.38     7286.37    130.58 o 
  -4   6  15    25620.78    26236.44    449.76 o 
  -3   6  15       55.61       62.73     17.90 o 
  -2   6  15    14072.30    14564.66    225.69 o 
  -1   6  15      348.62      344.28     35.81 o 
   0   6  15        7.39       50.75     14.74 o 
   1   6  15      488.68      500.45     36.22 o 
   2   6  15       48.18       40.65     17.83 o 
  -6   7  15      453.04      456.85     47.53 o 
  -5   7  15     6788.63     6875.39    287.76 o 
  -4   7  15      723.63      682.28     49.82 o 
  -3   7  15     3940.90     3858.92    142.34 o 
  -2   7  15     1987.36     1962.89    138.26 o 
  -1   7  15     1205.05     1045.18    100.75 o 
   0   7  15     2338.73     2448.63    115.89 o 
   1   7  15      358.94      382.21     75.11 o 
 -10   0  16    19423.17    19658.02    555.95 o 
  -9   0  16     5525.69     5484.30    124.71 o 
  -8   0  16     7271.78     7129.62    142.16 o 
  -7   0  16     1427.00     1349.51     56.64 o 
  -6   0  16     1654.46     1648.14     61.43 o 
  -5   0  16     1840.14     1994.89     78.62 o 
  -4   0  16     1824.89     1857.93     74.08 o 
  -3   0  16      559.09      505.05     36.68 o 
  -2   0  16    69144.47    73990.97    762.50 o 
  -1   0  16     1312.56     1329.93     64.77 o 
   0   0  16     3609.56     3398.98    104.90 o 
   1   0  16      434.46      407.77     30.77 o 
   2   0  16    12849.11    13466.00    183.41 o 
   3   0  16     5486.44     5598.18    177.56 o 
  -9   1  16    42407.20    45830.30    478.44 o 
  -8   1  16      632.36      599.69     29.83 o 
  -7   1  16      709.38      755.69     30.57 o 
  -6   1  16      363.04      360.70     23.60 o 
  -5   1  16     7855.99     7920.63    119.70 o 
  -4   1  16      317.95      327.08     23.88 o 
  -3   1  16     3016.63     2994.44     64.77 o 
  -2   1  16     2470.33     2484.93     52.90 o 
  -1   1  16    33541.70    35325.29    337.66 o 
   0   1  16     1731.57     1765.12     47.30 o 
   1   1  16     3384.19     3404.09     56.06 o 
   2   1  16      664.20      640.45     26.50 o 
   3   1  16      105.15      151.05     25.53 o 
  -9   2  16      103.32      120.61     24.09 o 
  -8   2  16      264.12      255.66     23.21 o 
  -7   2  16     4770.89     4750.92     78.19 o 
  -6   2  16    10924.11    11249.24    129.73 o 
  -5   2  16      597.95      622.87     29.97 o 
  -4   2  16    10118.11    10609.92    132.66 o 
  -3   2  16      230.98      236.11     20.38 o 
  -2   2  16      127.00      201.42     50.38 o 
  -1   2  16       29.00      114.12     26.84 o 
   0   2  16     1156.45     1122.06     35.43 o 
   1   2  16       20.68       53.06     11.68 o 
   2   2  16     1680.86     1356.42     47.03 o 
   3   2  16      996.50      951.20    101.69 o 
  -8   3  16      425.55      398.79     30.20 o 
  -7   3  16     9110.08     9202.23    125.70 o 
  -6   3  16       15.83       27.83      9.90 o 
  -5   3  16    15526.79    15734.16    189.23 o 
  -4   3  16     1627.89     1539.17     49.25 o 
  -3   3  16      845.17      854.28     36.32 o 
  -2   3  16     2364.87     2336.16     60.34 o 
  -1   3  16     2689.07     2658.04     58.57 o 
   0   3  16      203.06      229.23     20.58 o 
   1   3  16    20498.18    21344.88    200.92 o 
   2   3  16       22.54       21.73     14.95 o 
  -8   4  16       48.93       86.77     23.89 o 
  -7   4  16       12.57       55.32     14.36 o 
  -6   4  16    29609.26    31519.34    292.59 o 
  -5   4  16      220.50      223.37     25.91 o 
  -4   4  16    10846.93    11011.15    186.81 o 
  -3   4  16      232.79      206.48     27.93 o 
  -2   4  16     5651.06     5802.60    127.11 o 
  -1   4  16      173.59      158.38     23.95 o 
   0   4  16      674.76      648.92     46.57 o 
   1   4  16       10.84       26.78     11.93 o 
   2   4  16    24489.27    25363.38    478.50 o 
  -7   5  16     1850.16     1804.86     70.27 o 
  -6   5  16      466.28      462.62     46.06 o 
  -5   5  16    12137.07    12641.66    292.21 o 
  -4   5  16      103.95      124.67     23.21 o 
  -3   5  16      111.54      110.09     24.01 o 
  -2   5  16      412.10      407.90     43.73 o 
  -1   5  16     1199.83     1230.80    118.77 o 
   0   5  16     1431.61     1328.61    121.86 o 
   1   5  16     4181.22     4323.34    129.27 o 
  -6   6  16      703.59      786.31     67.29 o 
  -9   1  17      796.45      820.75     96.22 o 
  -8   1  17      288.52      311.64     39.95 o 
  -7   1  17     4762.19     4761.03     92.34 o 
  -6   1  17        7.13       25.70     12.10 o 
  -5   1  17     1188.86     1141.71     59.11 o 
  -4   1  17      942.89      946.66     36.26 o 
  -3   1  17     6438.75     6615.75    101.92 o 
  -2   1  17        5.45       24.75     10.70 o 
  -1   1  17      143.06      229.16     25.18 o 
   0   1  17        4.51       34.68     12.27 o 
   1   1  17     6113.41     6791.01    276.14 o 
  -8   2  17     5143.27     5363.95    244.88 o 
  -7   2  17      499.94      551.26     41.69 o 
  -6   2  17     3333.13     3479.66     86.56 o 
  -5   2  17       76.09       75.09     14.29 o 
  -4   2  17    14217.70    14981.75    171.39 o 
  -3   2  17     2389.31     2461.47     64.08 o 
  -2   2  17      279.33      270.22     23.23 o 
  -1   2  17     1553.71     1598.54     49.60 o 
   0   2  17     8121.18     8372.78    171.78 o 
  -7   3  17     2273.91     2284.74     88.14 o 
  -6   3  17     1697.01     1706.25     94.03 o 
  -5   3  17     3135.88     3062.03    101.77 o 
  -4   3  17     1295.61     1248.12    104.67 o 
  -3   3  17     9703.20     9768.19    251.25 o 
  -2   3  17        3.31       36.30     13.90 o 
  -1   3  17     1346.19     1545.37     70.46 o 
   0   3  17      196.74      204.85     27.29 o 
   1   3  17      222.76      420.56     75.58 o 
  -6   4  17     4299.68     4314.05    180.91 o 
  -5   4  17        0.79       37.91     31.51 o 
  -4   4  17     3108.19     3024.41    182.23 o 
   0   4  17      335.15      281.26     68.72 o 
  -4   0  18       19.87       81.26     41.93 o 
  -3   0  18      742.66      723.57     73.94 o 
  -4   1  18      200.11      232.67     60.66 o 
  -3   1  18     1417.10     1669.21    115.46 o 
  -2   1  18      221.03      152.59     49.76 o 
  -5   2  18     1462.63     1534.17    127.79 o 
  -4   2  18     1391.05     1373.14    120.91 o 
                                                 
